# Supplementary material for: Transcriptomic and proteomic profiling of Actinobacillus pleuropneumoniae responses to iron starvation
Source: Front Cell Infect Microbiol. 2025 Sep 25;15:1669654. doi: 10.3389/fcimb.2025.1669654 (PMC12507848; doi:10.3389/fcimb.2025.1669654)
Supplement: Supplementary file 3 [file Table1.xlsx]

## Sheet: Table_S1
Table S1. Gene-specific primers used for qRT-PCR.
Gene	Accession ID	Primer sequence (5'-3')	Product (bp)	Source
tonB1	APPSER1_08640	CTCCCTTGGTGCTGGTTATG	214	Klitgaard et al., 2010
		AATTTTTGCCGGTTGATACG
exbB1	APPSER1_08635	CCGTTCATTGGGTTATTTGG	189	Klitgaard et al., 2010
		ACGGTTAAGGCGAGCAATTA
exbD1	APPSER1_08630	GGGCATTTATTTAGGCGAGA	184	Klitgaard et al., 2010
		TGAGTCACAAAGCCTATTTTCG
tonB2	APPSER1_00405	CGGCTCCATTCTTATCCA	117	this study
		AGTGCGGCGACTAACTCC
exbB2	APPSER1_00415	TTTAACCACCATTTCCAC	184	this study
		AATAGCGACTAAGATACCG
exbD2	APPSER1_00410	ATTCCGAAAGCGACCACA	189	this study
		TTCAAAGGCTACCGCACC
hgbA	APPSER1_05725	TGAATTTCGGGCAATTATGG	202	Klitgaard et al., 2010
		TCCGCTTTCTTCGCACTTAC
tbpA	APPSER1_08620	ATTGGCAACCATCGGATTTA	199	Klitgaard et al., 2010
		GCACCTAAGCGATCACGAGT
fhuC	APPSER1_10940	TAGCCGAACTTTACTCCA	130	this study
		TGCCGATACTTGTTCTTG
------	APPSER1_07080	GGTGGTGGTACGGGAGGTA	121	this study
		AACGGCTTTGATGGTGGA
16s rRNA	APPSER1_00320	TTCGATGCAACGCGAAGAAC	123	this study
		TTTCACAACACGAGCTGACG
Reference: Klitgaard et al., 2010. Comparative profiling of the transcriptional response to iron restriction in six serotypes of Actinobacillus pleuropneumoniae with different virulence potential. BMC genomics 11.

## Sheet: Table_S2
Table S2. DEGs between iron-restricted conditions and control groups from transciptome.
Gene ID	Name	Fold change (FC)	Log2FC	P value	Significant	Regulate	Gene Type	Biotype	DFO	Control	Description
APPSER1_00025	asd	0.37	-1.43379	1.40179e-10	yes	down	ref_gene	mRNA	469.487	849.28	aspartate-semialdehyde dehydrogenase
APPSER1_00125	recN	0.485	-1.04529	7.03831e-07	yes	down	ref_gene	mRNA	84.51	114.543	DNA repair protein RecN
APPSER1_00140	------	2.206	1.14153	0.00238791	yes	up	ref_gene	mRNA	19.9933	5.93	ABC transporter permease
APPSER1_00265	typA	2.343	1.22811	3.09883e-12	yes	up	ref_gene	mRNA	320.653	90.0767	translational GTPase TypA
APPSER1_00310	talA	0.318	-1.65284	6.19402e-30	yes	down	ref_gene	mRNA	972.417	2017.11	transaldolase
APPSER1_00345	dppA	0.326	-1.61724	4.35373e-14	yes	down	ref_gene	mRNA	142.14	288.927	ABC transporter substrate-binding protein
APPSER1_00390	grxD	6.005	2.58617	9.19164e-26	yes	up	ref_gene	mRNA	5125.86	578.517	Grx4 family monothiol glutaredoxin
APPSER1_00395	recR	2.627	1.39321	7.71511e-09	yes	up	ref_gene	mRNA	275.98	69.4933	recombination protein RecR
APPSER1_00400	ebfC	2.099	1.06969	8.48739e-11	yes	up	ref_gene	mRNA	511.537	165.9	YbaB/EbfC family nucleoid-associated protein
APPSER1_00405	tonB	2.161	1.11151	5.26108e-05	yes	up	ref_gene	mRNA	211.663	64.4833	energy transducer TonB
APPSER1_00410	exbD	2.6	1.37837	1.58898e-05	yes	up	ref_gene	mRNA	217.77	56.7933	TonB system transport protein ExbD
APPSER1_00415	exbB	3.594	1.84548	1.22553e-15	yes	up	ref_gene	mRNA	448.2	83.6567	TonB-system energizer ExbB
APPSER1_00430	dhaM	0.162	-2.62772	4.25763e-25	yes	down	ref_gene	mRNA	140.943	581.27	PTS-dependent dihydroxyacetone kinase phosphotransferase subunit DhaM
APPSER1_00435	dhaL	0.151	-2.73109	1.00594e-22	yes	down	ref_gene	mRNA	151.633	661.54	dihydroxyacetone kinase subunit L
APPSER1_00440	dhaK	0.098	-3.34846	2.77215e-30	yes	down	ref_gene	mRNA	199.34	1326.38	dihydroxyacetone kinase subunit DhaK
APPSER1_00510	ilvD	0.458	-1.12698	2.18322e-08	yes	down	ref_gene	mRNA	121.653	176.203	dihydroxy-acid dehydratase
APPSER1_00515	ilvM	0.353	-1.50286	4.23017e-10	yes	down	ref_gene	mRNA	73.2833	142.373	acetolactate synthase 2 small subunit
APPSER1_00520	ilvB	0.328	-1.60882	3.51977e-16	yes	down	ref_gene	mRNA	147.19	298.757	acetolactate synthase 2 catalytic subunit
APPSER1_00525	nrfA	0.044	-4.49852	4.13009e-13	yes	down	ref_gene	mRNA	18.7167	282.597	ammonia-forming nitrite reductase cytochrome c552 subunit
APPSER1_00530	nrfB	0.069	-3.86264	1.44625e-23	yes	down	ref_gene	mRNA	37.12	360.117	cytochrome c nitrite reductase pentaheme subunit
APPSER1_00535	nrfC	0.074	-3.75356	6.452e-09	yes	down	ref_gene	mRNA	15.44	136.817	cytochrome c nitrite reductase Fe-S protein
APPSER1_00540	nrfD	0.148	-2.75515	9.20349e-24	yes	down	ref_gene	mRNA	25.86	116.26	cytochrome c nitrite reductase subunit NrfD
APPSER1_00655	------	2.995	1.58271	1.68538e-09	yes	up	ref_gene	mRNA	55.4133	12.2467	LPS biosynthesis choline kinase
APPSER1_00690	gcvA	0.328	-1.60725	8.67172e-27	yes	down	ref_gene	mRNA	299.363	605.563	transcriptional regulator GcvA
APPSER1_00695	yjjG	0.33	-1.60012	1.58489e-17	yes	down	ref_gene	mRNA	258.71	525.273	dUMP phosphatase
APPSER1_00700	cysB	0.48	-1.05988	2.18697e-08	yes	down	ref_gene	mRNA	244.53	340.74	HTH-type transcriptional regulator CysB
APPSER1_00710	ansA	0.152	-2.7208	7.60311e-28	yes	down	ref_gene	mRNA	114.383	491.553	L-asparaginase 2
APPSER1_00715	pyrG	2.368	1.24366	1.25367e-10	yes	up	ref_gene	mRNA	217.237	59.9067	CTP synthetase
APPSER1_00725	leuD	0.433	-1.20711	1.53157e-08	yes	down	ref_gene	mRNA	32.1867	49.7133	3-isopropylmalate dehydratase small subunit
APPSER1_00730	leuC	0.492	-1.02374	1.02621e-08	yes	down	ref_gene	mRNA	64.0533	86.42	3-isopropylmalate dehydratase large subunit
APPSER1_00770	nrdB	0.454	-1.13849	8.35613e-11	yes	down	ref_gene	mRNA	411.263	605.803	ribonucleotide reductase
APPSER1_00780	nfuA	2.621	1.39005	6.74664e-11	yes	up	ref_gene	mRNA	1067.19	271.393	iron-sulfur cluster biogenesis protein NfuA
APPSER1_00855	nrdG	0.484	-1.04821	4.54125e-09	yes	down	ref_gene	mRNA	1296.16	1809.33	anaerobic ribonucleoside-triphosphate reductase activating protein
APPSER1_00900	------	2.352	1.23419	2.6749e-06	yes	up	ref_gene	mRNA	114.94	31.9833	hypothetical protein
APPSER1_00930	------	2.548	1.3493	4.11286e-10	yes	up	ref_gene	mRNA	53.3267	13.7667	YdbH family protein
APPSER1_00935	------	2.693	1.42921	5.93282e-12	yes	up	ref_gene	mRNA	123.283	30.1367	hypothetical protein
APPSER1_00965	opsX	3.275	1.71145	2.26681e-27	yes	up	ref_gene	mRNA	95.5833	19.2767	lipopolysaccharide heptosyltransferase family protein
APPSER1_00975	sixA	0.287	-1.80306	1.30993e-23	yes	down	ref_gene	mRNA	45.4333	105.97	phosphohistidine phosphatase SixA
APPSER1_01015	------	0.39	-1.35912	0.00960646	yes	down	ref_gene	mRNA	2.99333	5.10333	pilus assembly protein PilM
APPSER1_01025	------	0.488	-1.03488	0.0123408	yes	down	ref_gene	mRNA	4.98667	6.92	chromosome segregation protein
APPSER1_01120	thrS	2.31	1.20806	8.57406e-08	yes	up	ref_gene	mRNA	250.06	70.5067	threonine--tRNA ligase
APPSER1_01165	------	2.052	1.03706	0.000445985	yes	up	ref_gene	mRNA	52.3	17.1867	recombinase RecA
APPSER1_01235	------	3.61	1.85213	4.88044e-18	yes	up	ref_gene	mRNA	970.36	182.773	DUF2547 domain-containing protein
APPSER1_01240	secA	2.44	1.28692	2.0126e-12	yes	up	ref_gene	mRNA	315.15	84.3533	protein translocase subunit SecA
APPSER1_01250	mutT	2.199	1.13683	1.13368e-09	yes	up	ref_gene	mRNA	66.9467	20.2567	8-oxo-dGTP diphosphatase MutT
APPSER1_01280	rho	2.817	1.49437	8.95906e-11	yes	up	ref_gene	mRNA	516.54	120.223	transcription termination factor Rho
APPSER1_01285	cysK	3.861	1.94895	1.59663e-15	yes	up	ref_gene	mRNA	5651.68	970.43	cysteine synthase A
APPSER1_01300	------	3.544	1.8252	5.54398e-25	yes	up	ref_gene	mRNA	5734.12	1083.35	superoxide dismutase [Mn]
APPSER1_01345	gpt	2.086	1.06055	3.67537e-08	yes	up	ref_gene	mRNA	645.297	208.76	xanthine phosphoribosyltransferase
APPSER1_01350	gmk	2.249	1.16951	4.72248e-12	yes	up	ref_gene	mRNA	262.323	77.8467	guanylate kinase
APPSER1_01425	sitB	2.19	1.13103	9.76286e-08	yes	up	ref_gene	mRNA	1535.4	460.693	manganese transporter
APPSER1_01495	ubiG	0.402	-1.31521	1.37457e-08	yes	down	ref_gene	mRNA	171.26	281.637	bifunctional 3-demethylubiquinone 3-O-methyltransferase/2-octaprenyl-6-hydroxy phenol methylase
APPSER1_01615	------	2.015	1.01066	1.40025e-10	yes	up	ref_gene	mRNA	57.5733	18.8667	ABC transporter ATP-binding protein
APPSER1_01620	------	0.473	-1.07917	0.0108181	yes	down	ref_gene	mRNA	8.76333	12.6833	hypothetical protein
APPSER1_01690	nhaB	0.311	-1.68455	7.89245e-24	yes	down	ref_gene	mRNA	165.473	348.743	Na+/H+ antiporter NhaB
APPSER1_01770	------	3.567	1.83469	2.01302e-13	yes	up	ref_gene	mRNA	42.63	7.98333	DNA repair protein
APPSER1_01775	------	2.699	1.43261	9.15466e-17	yes	up	ref_gene	mRNA	346.923	85.76	lipoprotein Hlp
APPSER1_01780	------	2.961	1.5662	5.83988e-24	yes	up	ref_gene	mRNA	1460.57	328.99	hypothetical protein
APPSER1_01815	ppc	0.085	-3.56239	6.27117e-55	yes	down	ref_gene	mRNA	183.383	1426.61	phosphoenolpyruvate carboxylase
APPSER1_01825	------	2.079	1.05602	2.16856e-05	yes	up	ref_gene	mRNA	79.14	25.57	hypothetical protein
APPSER1_01855	glgB	0.123	-3.02568	6.83824e-23	yes	down	ref_gene	mRNA	123.17	654.13	1%2C4-alpha-glucan branching protein GlgB
APPSER1_01860	glgX	0.207	-2.27473	6.85874e-21	yes	down	ref_gene	mRNA	75.2967	239.527	glycogen debranching enzyme GlgX
APPSER1_01865	glgC	0.154	-2.70023	3.58703e-34	yes	down	ref_gene	mRNA	98.64	422.38	glucose-1-phosphate adenylyltransferase
APPSER1_01870	glgA	0.339	-1.55868	2.01263e-18	yes	down	ref_gene	mRNA	45.8967	88.8033	glycogen synthase
APPSER1_01875	glgP	0.46	-1.11945	1.44884e-08	yes	down	ref_gene	mRNA	81.74	116.25	glycogen/starch/alpha-glucan phosphorylase
APPSER1_01930	mepS	2.859	1.51571	3.18307e-15	yes	up	ref_gene	mRNA	428.463	100.573	hypothetical protein
APPSER1_01940	grcA	0.373	-1.4209	6.63494e-10	yes	down	ref_gene	mRNA	6736.11	12157.5	autonomous glycyl radical cofactor GrcA
APPSER1_01950	virK	5.745	2.52239	3.97664e-09	yes	up	ref_gene	mRNA	13.9033	1.56667	DUF535 domain-containing protein
APPSER1_02005	------	0.087	-3.52376	9.26825e-07	yes	down	ref_gene	mRNA	100.783	754.247	aquaporin
APPSER1_02010	glpK	0.105	-3.24714	1.84396e-25	yes	down	ref_gene	mRNA	88.31	546.303	glycerol kinase
APPSER1_02020	glpT	0.244	-2.0336	2.94289e-19	yes	down	ref_gene	mRNA	453.507	1216.86	glycerol-3-phosphate transporter
APPSER1_02025	glpQ	0.089	-3.49597	1.14581e-07	yes	down	ref_gene	mRNA	148.497	1090.12	glycerophosphodiester phosphodiesterase
APPSER1_02030	glpA	0.265	-1.91721	1.3382e-15	yes	down	ref_gene	mRNA	464.14	1142.83	anaerobic glycerol-3-phosphate dehydrogenase subunit A
APPSER1_02035	glpB	0.382	-1.38986	2.28402e-17	yes	down	ref_gene	mRNA	258.453	444.617	glycerol-3-phosphate dehydrogenase subunit GlpB
APPSER1_02045	ribD	2.285	1.19209	1.4164e-06	yes	up	ref_gene	mRNA	82.13	23.4633	bifunctional diaminohydroxyphosphoribosylaminopyrimidine deaminase/5-amino-6-(5-phosphoribosylamino)uracil reductase RibD
APPSER1_02060	ribH	2.024	1.01705	1.05919e-08	yes	up	ref_gene	mRNA	161.2	53.22	6%2C7-dimethyl-8-ribityllumazine synthase
APPSER1_02075	pepB	0.439	-1.18633	1.31049e-08	yes	down	ref_gene	mRNA	112.033	169.743	aminopeptidase PepB
APPSER1_02080	------	0.069	-3.8583	1.08542e-124	yes	down	ref_gene	mRNA	490.947	4715.79	5'-nucleotidase%2C lipoprotein e(P4) family
APPSER1_02090	macA	0.42	-1.24999	1.74336e-10	yes	down	ref_gene	mRNA	173.557	274.28	efflux RND transporter periplasmic adaptor subunit
APPSER1_02095	------	0.297	-1.74991	1.66761e-16	yes	down	ref_gene	mRNA	193.627	431.857	Cof-type HAD-IIB family hydrolase
APPSER1_02130	ksgA	4.05	2.01804	5.25284e-25	yes	up	ref_gene	mRNA	233.583	38.0167	ribosomal RNA small subunit methyltransferase A
APPSER1_02220	gloB	0.462	-1.11485	3.00957e-08	yes	down	ref_gene	mRNA	88.0633	126.917	hydroxyacylglutathione hydrolase
APPSER1_02225	nagK	0.434	-1.20501	6.66404e-07	yes	down	ref_gene	mRNA	34.5133	52.8267	N-acetylglucosamine kinase
APPSER1_02230	pgpB	2.238	1.16208	2.77483e-09	yes	up	ref_gene	mRNA	45.6067	13.52	phosphatase PAP2 family protein
APPSER1_02235	yhbY	2.432	1.28204	9.57254e-13	yes	up	ref_gene	mRNA	402.307	112.59	ribosome assembly RNA-binding protein YhbY
APPSER1_02280	gdhA	0.133	-2.91022	3.02383e-26	yes	down	ref_gene	mRNA	1239.99	6134.19	NADP-specific glutamate dehydrogenase
APPSER1_02325	gapA	0.248	-2.01102	1.32478e-29	yes	down	ref_gene	mRNA	3761.06	9992.23	type I glyceraldehyde-3-phosphate dehydrogenase
APPSER1_02335	mreC	2.68	1.42245	4.30729e-13	yes	up	ref_gene	mRNA	140.813	34.5767	rod shape-determining protein MreC
APPSER1_02340	mreD	2.215	1.14736	3.8756e-08	yes	up	ref_gene	mRNA	98.7333	29.7367	rod shape-determining protein MreD
APPSER1_02355	------	0.255	-1.97324	3.98657e-16	yes	down	ref_gene	mRNA	78.5867	204.577	class II glutamine amidotransferase
APPSER1_02380	lldG	0.213	-2.23159	9.15651e-13	yes	down	ref_gene	mRNA	10.3033	32.01	lactate utilization protein C
APPSER1_02385	lldF	0.315	-1.66765	2.92419e-07	yes	down	ref_gene	mRNA	13.9267	28.93	iron-sulfur cluster-binding protein
APPSER1_02390	lldE	0.223	-2.16579	4.03077e-16	yes	down	ref_gene	mRNA	10.5767	31.4133	(Fe-S)-binding protein
APPSER1_02410	mglB	0.073	-3.7829	1.67498e-05	yes	down	ref_gene	mRNA	76.41	679.357	galactose/glucose ABC transporter substrate-binding protein MglB
APPSER1_02420	sucC	0.432	-1.21149	1.18794e-05	yes	down	ref_gene	mRNA	190.62	291.02	ADP-forming succinate--CoA ligase subunit beta
APPSER1_02425	virK	2.632	1.39629	5.79824e-07	yes	up	ref_gene	mRNA	285.637	71.8533	DUF535 domain-containing protein
APPSER1_02505	trpB	0.409	-1.29098	1.88058e-06	yes	down	ref_gene	mRNA	94.1867	150.853	tryptophan synthase subunit beta
APPSER1_02510	trpA	0.338	-1.56339	5.17729e-08	yes	down	ref_gene	mRNA	47.1567	91.28	tryptophan synthase subunit alpha
APPSER1_02575	nfrA1	0.478	-1.06554	6.87852e-08	yes	down	ref_gene	mRNA	197.19	272.92	oxygen-insensitive NADPH nitroreductase
APPSER1_02660	------	0.393	-1.34747	0.00245411	yes	down	ref_gene	mRNA	3.55667	6.14667	hypothetical protein
APPSER1_02750	------	0.281	-1.83124	1.59091e-10	yes	down	ref_gene	mRNA	250.927	589.403	integrase
APPSER1_02755	------	0.385	-1.3756	3.76152e-07	yes	down	ref_gene	mRNA	264.683	447.583	type I restriction endonuclease subunit R
APPSER1_02765	------	2.923	1.54735	1.01886e-08	yes	up	ref_gene	mRNA	19.3233	4.39	hypothetical protein
APPSER1_02840	------	0.413	-1.27617	2.65619e-05	yes	down	ref_gene	mRNA	102.517	169.11	hypothetical protein
APPSER1_02965	lepB	2.258	1.17512	8.21194e-14	yes	up	ref_gene	mRNA	167.18	49.0467	signal peptidase I
APPSER1_02970	rnc	2.048	1.03448	1.01951e-08	yes	up	ref_gene	mRNA	192.733	62.6833	ribonuclease III
APPSER1_02980	recO	2.291	1.19601	1.71202e-10	yes	up	ref_gene	mRNA	89.62	26.1267	DNA repair protein RecO
APPSER1_03070	afuA	0.419	-1.25399	0.00100824	yes	down	ref_gene	mRNA	48.4867	76.4833	hypothetical protein
APPSER1_03130	tadA	2.81	1.49063	1.24788e-14	yes	up	ref_gene	mRNA	86.5	20.4867	tRNA adenosine(34) deaminase TadA
APPSER1_03135	deaD	2.179	1.12377	2.35868e-09	yes	up	ref_gene	mRNA	532.017	161.783	ATP-dependent RNA helicase
APPSER1_03180	------	2.561	1.35645	2.53378e-15	yes	up	ref_gene	mRNA	150.773	38.6033	DUF3413 domain-containing protein
APPSER1_03220	manB	0.309	-1.69397	5.65126e-19	yes	down	ref_gene	mRNA	295.7	625.05	phospho-sugar mutase
APPSER1_03225	guaA	2.344	1.22895	9.49014e-09	yes	up	ref_gene	mRNA	143.687	40.55	GMP synthase (glutamine-hydrolyzing)
APPSER1_03230	------	2.703	1.43465	3.0067e-08	yes	up	ref_gene	mRNA	53.97	13.4233	hypothetical protein
APPSER1_03265	------	0.169	-2.56361	6.31534e-19	yes	down	ref_gene	mRNA	159.397	614.787	DUF1043 domain-containing protein
APPSER1_03295	------	2.059	1.04177	5.98611e-09	yes	up	ref_gene	mRNA	206.603	66.26	hypothetical protein
APPSER1_03300	------	2.13	1.09088	6.35261e-12	yes	up	ref_gene	mRNA	270.877	84.69	L-cystine transporter
APPSER1_03305	------	0.303	-1.72225	1.12756e-18	yes	down	ref_gene	mRNA	189.857	416.853	NAD(P)H-dependent oxidoreductase
APPSER1_03335	bioD	0.156	-2.68044	2.19956e-47	yes	down	ref_gene	mRNA	101.193	430.46	dethiobiotin synthase
APPSER1_03340	mlc	0.113	-3.14238	1.53816e-20	yes	down	ref_gene	mRNA	139.493	799.513	ROK family protein
APPSER1_03370	tsaB	2.201	1.13827	2.5098e-06	yes	up	ref_gene	mRNA	118.847	35.6133	tRNA (adenosine(37)-N6)-threonylcarbamoyltransferase complex dimerization subunit type 1 TsaB
APPSER1_03375	tdk	2.982	1.57637	7.4006e-14	yes	up	ref_gene	mRNA	56.1567	12.5333	thymidine kinase
APPSER1_03450	truB	2.095	1.06708	1.20161e-09	yes	up	ref_gene	mRNA	82.78	26.08	tRNA pseudouridine(55) synthase TruB
APPSER1_03475	cpdB	0.315	-1.66637	1.65653e-12	yes	down	ref_gene	mRNA	202.4	424.53	2'%2C3'-cyclic-nucleotide 2'-phosphodiesterase
APPSER1_03485	------	0.174	-2.52082	7.52681e-46	yes	down	ref_gene	mRNA	1522.72	5771.24	porin
APPSER1_03490	------	2.051	1.0365	2.94167e-06	yes	up	ref_gene	mRNA	196.707	63.7467	primosomal replication protein N
APPSER1_03515	uspA	0.087	-3.52357	5.19976e-30	yes	down	ref_gene	mRNA	813.987	6297.78	universal stress protein
APPSER1_03520	fnr	7.46	2.89912	1.24812e-39	yes	up	ref_gene	mRNA	711.887	63.0133	transcriptional regulator FNR
APPSER1_03550	aspC	0.162	-2.62224	3.01237e-33	yes	down	ref_gene	mRNA	293.163	1193.11	aspartate/tyrosine/aromatic aminotransferase
APPSER1_03585	------	2.1	1.07057	4.54829e-10	yes	up	ref_gene	mRNA	187.85	59.4433	PHP domain-containing protein
APPSER1_03645	metB	2.448	1.29189	5.11492e-18	yes	up	ref_gene	mRNA	227.403	61.31	methionine biosynthesis PLP-dependent protein
APPSER1_03670	torZ	0.018	-5.81804	5.23467e-115	yes	down	ref_gene	mRNA	50.1233	1845.48	trimethylamine-N-oxide reductase TorA
APPSER1_03675	torY	0.024	-5.37346	1.18792e-152	yes	down	ref_gene	mRNA	37.6667	1024.82	nitrate reductase
APPSER1_03705	tmcA	2.164	1.11385	3.48414e-07	yes	up	ref_gene	mRNA	49.22	14.8333	GNAT family N-acetyltransferase
APPSER1_03765	------	0.204	-2.29662	4.2654e-13	yes	down	ref_gene	mRNA	86.6067	279.107	MurR/RpiR family transcriptional regulator
APPSER1_03770	------	0.183	-2.45322	3.50281e-15	yes	down	ref_gene	mRNA	248.96	909.033	YhcH/YjgK/YiaL family protein
APPSER1_03775	ppx-gppA	0.482	-1.0541	5.42105e-08	yes	down	ref_gene	mRNA	82.4433	113.853	exopolyphosphatase
APPSER1_03780	------	0.185	-2.43268	1.09448e-16	yes	down	ref_gene	mRNA	828.92	3045.2	DUF496 domain-containing protein
APPSER1_03810	------	3.587	1.84265	1.24443e-38	yes	up	ref_gene	mRNA	540.507	99.68	iron ABC transporter permease
APPSER1_03815	------	2.05	1.0353	7.60771e-07	yes	up	ref_gene	mRNA	119.233	38.1233	iron ABC transporter permease
APPSER1_03825	------	2.183	1.12651	9.76461e-10	yes	up	ref_gene	mRNA	715.583	216.23	TIGR00153 family protein
APPSER1_03860	cspA	0.273	-1.87062	8.90218e-09	yes	down	ref_gene	mRNA	197.93	513.417	cold shock domain protein CspD
APPSER1_03870	ilvB	0.415	-1.26953	3.77989e-11	yes	down	ref_gene	mRNA	23.65	37.9567	acetolactate synthase 3 large subunit
APPSER1_03875	ilvH	0.327	-1.61278	4.00036e-10	yes	down	ref_gene	mRNA	16.9567	34.7133	acetolactate synthase small subunit
APPSER1_03905	------	2.126	1.08784	2.53667e-07	yes	up	ref_gene	mRNA	40.0733	12.6033	hypothetical protein
APPSER1_03910	------	2.593	1.37467	2.44471e-09	yes	up	ref_gene	mRNA	59.8767	15.2333	stress response translation initiation inhibitor YciH
APPSER1_03915	pyrF	2.147	1.10259	8.5291e-06	yes	up	ref_gene	mRNA	179.607	55.3167	orotidine-5'-phosphate decarboxylase
APPSER1_03920	lapB	2.13	1.09119	1.00145e-13	yes	up	ref_gene	mRNA	251.417	78.0367	lipopolysaccharide assembly protein LapB
APPSER1_03925	lapA	2.812	1.49153	0.000432506	yes	up	ref_gene	mRNA	89.27	21.6367	DUF1049 domain-containing protein
APPSER1_04015	------	0.443	-1.17504	0.000673963	yes	down	ref_gene	mRNA	257.35	401.947	BrnT family toxin
APPSER1_04020	------	0.423	-1.24069	0.00021881	yes	down	ref_gene	mRNA	27.8967	45.45	hypothetical protein
APPSER1_04070	queA	2.324	1.21684	7.6904e-15	yes	up	ref_gene	mRNA	108.983	30.9	tRNA preQ1(34) S-adenosylmethionine ribosyltransferase-isomerase QueA
APPSER1_04130	aceE	2.496	1.31943	3.0463e-08	yes	up	ref_gene	mRNA	824.153	218.597	pyruvate dehydrogenase (acetyl-transferring)%2C homodimeric type
APPSER1_04160	------	0.397	-1.3314	5.43295e-11	yes	down	ref_gene	mRNA	41.46	69.5533	CidB/LrgB family autolysis modulator
APPSER1_04165	cidA	0.144	-2.79543	1.05252e-29	yes	down	ref_gene	mRNA	30.4067	142.947	murein hydrolase transporter LrgA
APPSER1_04170	dinG	0.244	-2.03593	4.29189e-45	yes	down	ref_gene	mRNA	52.6733	141.943	ATP-dependent DNA helicase
APPSER1_04175	------	5.813	2.53928	9.00564e-08	yes	up	ref_gene	mRNA	82.26	9.63333	hypothetical protein
APPSER1_04260	pckA	0.211	-2.24611	1.53214e-18	yes	down	ref_gene	mRNA	1057.37	3253.25	phosphoenolpyruvate carboxykinase (ATP)
APPSER1_04295	xseB	2.03	1.02116	2.87344e-05	yes	up	ref_gene	mRNA	421.323	143.527	exodeoxyribonuclease 7 small subunit
APPSER1_04300	ispA	2.712	1.43923	2.1289e-19	yes	up	ref_gene	mRNA	142.343	34.6533	(2E%2C6E)-farnesyl diphosphate synthase
APPSER1_04340	------	0.37	-1.43335	5.17565e-09	yes	down	ref_gene	mRNA	12.45	22.4167	hypothetical protein
APPSER1_04435	gpmA	0.23	-2.11999	1.36452e-27	yes	down	ref_gene	mRNA	1061.02	3057.84	2%2C3-bisphosphoglycerate-dependent phosphoglycerate mutase
APPSER1_04455	------	0.451	-1.14824	8.80617e-07	yes	down	ref_gene	mRNA	26.08	38.5533	TetR family transcriptional regulator
APPSER1_04460	------	0.406	-1.29959	5.49235e-11	yes	down	ref_gene	mRNA	276.197	446.28	HlyD family secretion protein
APPSER1_04515	------	0.31	-1.68938	0.00967383	yes	down	ref_gene	mRNA	47.47	98.55	ABC transporter substrate-binding protein
APPSER1_04550	dppA	9.117	3.18854	3.47685e-89	yes	up	ref_gene	mRNA	395.207	28.69	ABC transporter substrate-binding protein
APPSER1_04555	sdaC	0.018	-5.78353	8.74353e-97	yes	down	ref_gene	mRNA	12.68	460.483	serine transporter
APPSER1_04560	sdaA	0.178	-2.49176	1.7591e-28	yes	down	ref_gene	mRNA	31.2733	115.797	L-serine ammonia-lyase
APPSER1_04565	mnmC	2.136	1.09466	5.25133e-07	yes	up	ref_gene	mRNA	72.18	22.0233	bifunctional tRNA (5-methylaminomethyl-2-thiouridine)(34)-methyltransferase MnmD/FAD-dependent 5-carboxymethylaminomethyl-2-thiouridine(34) oxidoreductase MnmC
APPSER1_04585	truC	2.06	1.0428	1.44157e-07	yes	up	ref_gene	mRNA	158.05	51.17	tRNA pseudouridine(65) synthase TruC
APPSER1_04620	abgA	0.322	-1.63441	1.85798e-23	yes	down	ref_gene	mRNA	24.2967	49.7933	amidohydrolase
APPSER1_04625	dcuC	0.23	-2.12162	6.94318e-23	yes	down	ref_gene	mRNA	47.0033	135.327	C4-dicarboxylate ABC transporter
APPSER1_04630	pepE	0.121	-3.04305	1.4374e-18	yes	down	ref_gene	mRNA	38.5633	206.827	peptidase E
APPSER1_04665	hofC	0.361	-1.47063	1.36148e-09	yes	down	ref_gene	mRNA	7.06	12.99	type II secretion system F family protein
APPSER1_04670	hofB	0.165	-2.603	5.81976e-18	yes	down	ref_gene	mRNA	10.7567	42.52	type II/IV secretion system protein
APPSER1_04675	ppdD	0.103	-3.28295	1.82762e-17	yes	down	ref_gene	mRNA	36.0433	232.883	prepilin-type cleavage/methylation domain-containing protein
APPSER1_04735	fdoG	0.183	-2.44963	1.8616e-27	yes	down	ref_gene	mRNA	90.3	330.07	sulfate ABC transporter substrate-binding protein
APPSER1_04740	fdoG	0.256	-1.96738	5.24909e-25	yes	down	ref_gene	mRNA	54.44	140.443	formate dehydrogenase-N subunit alpha
APPSER1_04745	fdoH	0.338	-1.56277	2.21709e-14	yes	down	ref_gene	mRNA	43.7567	85.8867	formate dehydrogenase subunit beta
APPSER1_04750	fdoI	0.268	-1.89712	3.84681e-15	yes	down	ref_gene	mRNA	30.9867	77.71	formate dehydrogenase subunit gamma
APPSER1_04780	dapA	0.464	-1.10785	1.04605e-12	yes	down	ref_gene	mRNA	295.69	422.45	4-hydroxy-tetrahydrodipicolinate synthase
APPSER1_04790	raiA	0.082	-3.60109	4.39339e-46	yes	down	ref_gene	mRNA	381.207	3037.62	ribosome-associated translation inhibitor RaiA
APPSER1_04860	------	2.1	1.07029	0.00316037	yes	up	ref_gene	mRNA	20.2	6.33333	transposase
APPSER1_04875	------	2.068	1.04847	0.00136805	yes	up	ref_gene	mRNA	28.07	9.19	IclR family transcriptional regulator
APPSER1_04890	------	2.152	1.10535	1.47765e-08	yes	up	ref_gene	mRNA	265.59	82.94	hypothetical protein
APPSER1_04895	------	2.457	1.29702	9.96234e-09	yes	up	ref_gene	mRNA	332.263	89.8333	hypothetical protein
APPSER1_04905	------	2.473	1.30613	1.18888e-07	yes	up	ref_gene	mRNA	81.8567	22.0733	hypothetical protein
APPSER1_04920	------	2.054	1.03842	0.0170255	yes	up	ref_gene	mRNA	10.5767	3.40333	lytic transglycosylase domain-containing protein
APPSER1_05135	------	2.368	1.24375	0.0116468	yes	up	ref_gene	mRNA	57.02	16.5733	Fe-S assembly protein IscX
APPSER1_05140	fdx	2.492	1.31714	1.66905e-09	yes	up	ref_gene	mRNA	268.473	72.8	ISC system 2Fe-2S type ferredoxin
APPSER1_05170	iscU	3.585	1.84183	2.23377e-18	yes	up	ref_gene	mRNA	1548.27	289.537	Fe-S cluster assembly scaffold IscU
APPSER1_05175	iscS	2.359	1.23834	8.15066e-09	yes	up	ref_gene	mRNA	738.883	207.5	IscS subfamily cysteine desulfurase
APPSER1_05180	iscR	2.099	1.07004	3.70465e-10	yes	up	ref_gene	mRNA	139.757	43.9167	transcriptional regulator
APPSER1_05195	arcB	0.401	-1.31672	9.39379e-17	yes	down	ref_gene	mRNA	59.1867	97.93	hybrid sensor histidine kinase/response regulator
APPSER1_05335	------	0.095	-3.40011	3.02428e-32	yes	down	ref_gene	mRNA	31.5867	216.8	putative transporter
APPSER1_05340	gltS	0.441	-1.18264	1.40252e-08	yes	down	ref_gene	mRNA	732.807	1099.79	sodium/glutamate symporter
APPSER1_05375	------	2.418	1.27383	8.24342e-08	yes	up	ref_gene	mRNA	92.7167	25.71	DUF412 domain-containing protein
APPSER1_05380	ttcA	2.069	1.04884	5.87934e-10	yes	up	ref_gene	mRNA	93.14	29.76	tRNA 2-thiocytidine(32) synthetase TtcA
APPSER1_05450	nrdA	0.125	-3.00367	1.7896e-45	yes	down	ref_gene	mRNA	147.973	795.803	ribonucleoside-diphosphate reductase subunit alpha
APPSER1_05455	nrdB	0.152	-2.72152	6.96219e-38	yes	down	ref_gene	mRNA	52.5067	231.9	ribonucleotide-diphosphate reductase subunit beta
APPSER1_05460	galT	0.258	-1.95669	3.77045e-07	yes	down	ref_gene	mRNA	129.043	324.58	galactose-1-phosphate uridylyltransferase
APPSER1_05465	galK	0.416	-1.26687	2.12111e-08	yes	down	ref_gene	mRNA	105.957	166.787	galactokinase
APPSER1_05470	galM	0.472	-1.08436	1.32165e-09	yes	down	ref_gene	mRNA	65.6867	91.8367	galactose-1-epimerase
APPSER1_05545	adhE	0.12	-3.06472	1.01519e-35	yes	down	ref_gene	mRNA	1677.33	9048.89	bifunctional acetaldehyde-CoA/alcohol dehydrogenase
APPSER1_05640	------	0.466	-1.10218	3.0425e-06	yes	down	ref_gene	mRNA	33.5	48.1667	polysaccharide pyruvyl transferase
APPSER1_05670	pflD	0.13	-2.94543	8.17385e-101	yes	down	ref_gene	mRNA	644.597	3270.47	formate C-acetyltransferase
APPSER1_05675	focA	0.172	-2.54347	1.55111e-75	yes	down	ref_gene	mRNA	291.547	1124.16	formate transporter FocA
APPSER1_05705	alaA	0.296	-1.75404	1.67601e-15	yes	down	ref_gene	mRNA	184.163	416.633	pyridoxal phosphate-dependent aminotransferase
APPSER1_05740	nrfF	0.437	-1.19548	2.23932e-08	yes	down	ref_gene	mRNA	117.483	180.613	heme lyase NrfEFG subunit NrfF
APPSER1_05745	ccmG	0.48	-1.05877	6.27355e-06	yes	down	ref_gene	mRNA	32.7233	45.43	dihydroneopterin aldolase
APPSER1_05845	------	2.512	1.32909	3.12522e-15	yes	up	ref_gene	mRNA	523.35	137.887	carboxymuconolactone decarboxylase family protein
APPSER1_05915	trxA	0.428	-1.22435	3.09017e-13	yes	down	ref_gene	mRNA	456.297	723.607	thioredoxin
APPSER1_05955	ompW	0.034	-4.87073	3.31501e-70	yes	down	ref_gene	mRNA	22.71	441.043	hypothetical protein
APPSER1_05960	clpB	0.331	-1.59523	0.0115083	yes	down	ref_gene	mRNA	70.0733	141.71	ATP-dependent chaperone ClpB
APPSER1_05980	aspA	0.385	-1.37819	2.08265e-10	yes	down	ref_gene	mRNA	214.747	366.497	aspartate ammonia-lyase
APPSER1_06005	queD	2.175	1.12075	9.47607e-08	yes	up	ref_gene	mRNA	117.973	36.51	6-carboxytetrahydropterin synthase QueD
APPSER1_06020	------	0.335	-1.57569	9.86291e-16	yes	down	ref_gene	mRNA	246.563	507.167	hypothetical protein
APPSER1_06075	nagZ	2.013	1.00907	4.16635e-10	yes	up	ref_gene	mRNA	186.773	61.33	beta-hexosaminidase
APPSER1_06080	rumB	2.064	1.04511	6.87745e-10	yes	up	ref_gene	mRNA	42.29	13.51	23S rRNA (uracil(747)-C(5))-methyltransferase RlmC
APPSER1_06085	eno	0.453	-1.14287	1.30357e-09	yes	down	ref_gene	mRNA	5581.47	8157.76	enolase
APPSER1_06105	cyaY	2.362	1.2398	2.45299e-05	yes	up	ref_gene	mRNA	63.14	18.19	iron donor protein CyaY
APPSER1_06110	------	2.587	1.37153	8.09799e-11	yes	up	ref_gene	mRNA	63.4167	16.4433	glycosyltransferase
APPSER1_06115	------	2.457	1.29684	1.4618e-10	yes	up	ref_gene	mRNA	108.82	30.1633	glycosyltransferase
APPSER1_06140	pfkA	0.256	-1.96354	2.64841e-33	yes	down	ref_gene	mRNA	619.707	1601.17	ATP-dependent 6-phosphofructokinase
APPSER1_06165	cybC	0.484	-1.04724	2.60763e-08	yes	down	ref_gene	mRNA	156.943	219.617	cytochrome B562
APPSER1_06280	------	3.089	1.62706	4.54575e-19	yes	up	ref_gene	mRNA	313.893	67.86	DUF302 domain-containing protein
APPSER1_06295	------	2.088	1.06217	6.22717e-10	yes	up	ref_gene	mRNA	217.413	68.7167	YebC/PmpR family DNA-binding transcriptional regulator
APPSER1_06320	------	0.473	-1.08144	2.87499e-06	yes	down	ref_gene	mRNA	32.0833	45.2567	Anion transporter
APPSER1_06350	yfeX	0.36	-1.47243	9.28674e-16	yes	down	ref_gene	mRNA	124.737	228.963	Dyp-type peroxidase
APPSER1_06435	------	0.258	-1.95631	3.03396e-20	yes	down	ref_gene	mRNA	68.0733	173.713	SulP family inorganic anion transporter
APPSER1_06455	------	0.441	-1.18157	1.22538e-06	yes	down	ref_gene	mRNA	66.5167	101.07	hypothetical protein
APPSER1_06460	------	0.499	-1.0022	7.03576e-06	yes	down	ref_gene	mRNA	96.99	128.78	competence protein ComEC
APPSER1_06540	------	2.057	1.04039	1.20469e-09	yes	up	ref_gene	mRNA	110.027	35.1567	LLM class flavin-dependent oxidoreductase
APPSER1_06550	------	2.306	1.2056	3.43966e-08	yes	up	ref_gene	mRNA	354.18	100.827	NAD(P)H-dependent oxidoreductase
APPSER1_06565	frmB	2.598	1.37748	3.02811e-18	yes	up	ref_gene	mRNA	205.007	51.8433	S-formylglutathione hydrolase
APPSER1_06570	yghU	2.07	1.04975	6.3907e-13	yes	up	ref_gene	mRNA	307.133	98.21	glutathione-dependent disulfide-bond oxidoreductase
APPSER1_06605	tehA	0.379	-1.39881	1.60697e-10	yes	down	ref_gene	mRNA	26.38	46.3433	dicarboxylate transporter/tellurite-resistance protein TehA
APPSER1_06610	hxpB	0.03	-5.05225	1.52568e-143	yes	down	ref_gene	mRNA	33.6767	740.593	hexitol phosphatase HxpB
APPSER1_06655	ybaK	0.158	-2.65908	7.78284e-26	yes	down	ref_gene	mRNA	67.9	285.07	Cys-tRNA(Pro) deacylase
APPSER1_06715	malM	0.21	-2.25056	1.65251e-08	yes	down	ref_gene	mRNA	33.1667	103.64	maltose operon protein MalM
APPSER1_06720	lamB	0.118	-3.08035	4.93813e-05	yes	down	ref_gene	mRNA	52.6267	287.6	maltoporin
APPSER1_06725	malK	0.058	-4.10634	0.000185863	yes	down	ref_gene	mRNA	35.6733	391.637	maltose/maltodextrin ABC transporter ATP-binding protein MalK
APPSER1_06730	malE	0.067	-3.90681	0.000414115	yes	down	ref_gene	mRNA	156.397	1513.79	maltose/maltodextrin ABC transporter substrate-binding protein MalE
APPSER1_06740	malG	0.295	-1.76004	4.30963e-09	yes	down	ref_gene	mRNA	24.51	54.82	maltose ABC transporter permease MalG
APPSER1_06745	malQ	0.35	-1.51576	1.72783e-11	yes	down	ref_gene	mRNA	34.3567	65.01	4-alpha-glucanotransferase
APPSER1_06770	------	0.262	-1.93505	8.51738e-18	yes	down	ref_gene	mRNA	55.5967	141.293	nitroreductase family protein
APPSER1_06800	------	0.369	-1.43734	7.25013e-21	yes	down	ref_gene	mRNA	150.443	270.023	SLC13/DASS family transporter
APPSER1_06855	------	0.337	-1.57112	1.20427e-10	yes	down	ref_gene	mRNA	737.41	1455.75	DUF411 domain-containing protein
APPSER1_06860	copZ	0.355	-1.49429	2.18926e-10	yes	down	ref_gene	mRNA	860.627	1718.29	hypothetical protein
APPSER1_06890	sprT	3.259	1.70444	1.79297e-08	yes	up	ref_gene	mRNA	32.7633	6.68	SprT family zinc-dependent metalloprotease
APPSER1_06895	ndh	3.003	1.5864	4.97683e-18	yes	up	ref_gene	mRNA	680.453	149.677	NAD(P)/FAD-dependent oxidoreductase
APPSER1_06955	------	2.233	1.15903	4.91033e-08	yes	up	ref_gene	mRNA	40.63	12.1267	Trm112 family protein
APPSER1_06960	lpxK	2.24	1.16342	5.5656e-08	yes	up	ref_gene	mRNA	161.613	47.3133	tetraacyldisaccharide 4'-kinase
APPSER1_07000	------	2.188	1.12934	1.46582e-10	yes	up	ref_gene	mRNA	393.507	120.53	carboxymuconolactone decarboxylase family protein
APPSER1_07015	murA	2.092	1.06487	3.02359e-05	yes	up	ref_gene	mRNA	543.573	171.27	UDP-N-acetylglucosamine 1-carboxyvinyltransferase
APPSER1_07020	------	2.782	1.47634	3.48378e-12	yes	up	ref_gene	mRNA	255.377	61.87	BolA family transcriptional regulator
APPSER1_07025	mlaB	2.669	1.41646	1.61026e-11	yes	up	ref_gene	mRNA	243.623	62.0833	STAS domain-containing protein
APPSER1_07050	degQ	0.477	-1.06875	1.61036e-05	yes	down	ref_gene	mRNA	257.143	358.25	DegQ family serine endoprotease
APPSER1_07060	argR	0.499	-1.00302	2.52935e-09	yes	down	ref_gene	mRNA	299.257	402.51	arginine repressor
APPSER1_07065	mdh	0.156	-2.6821	1.18506e-35	yes	down	ref_gene	mRNA	623.923	2640.57	malate dehydrogenase
APPSER1_07070	------	0.399	-1.32435	4.27911e-09	yes	down	ref_gene	mRNA	593.543	1011.13	hypothetical protein
APPSER1_07080	tbpA	3.401	1.76576	3.59473e-11	yes	up	ref_gene	mRNA	405.043	77.31	TonB-dependent receptor
APPSER1_07110	------	2.506	1.32562	7.56798e-10	yes	up	ref_gene	mRNA	132.5	35.2333	hypothetical protein
APPSER1_07145	cysQ	0.411	-1.28337	1.08376e-16	yes	down	ref_gene	mRNA	385.93	623.047	3'(2')%2C5'-bisphosphate nucleotidase
APPSER1_07150	nudE	0.485	-1.04454	8.96453e-10	yes	down	ref_gene	mRNA	143.813	198.51	ADP compounds hydrolase NudE
APPSER1_07160	hslO	2.51	1.32772	4.22498e-13	yes	up	ref_gene	mRNA	125.277	33.1467	redox-regulated molecular chaperone Hsp33
APPSER1_07165	dcuB	0.082	-3.60571	1.14876e-65	yes	down	ref_gene	mRNA	41.6133	334.453	anaerobic C4-dicarboxylate transporter
APPSER1_07210	miaB	2.027	1.019	4.20038e-13	yes	up	ref_gene	mRNA	193.67	63.1833	tRNA (N6-isopentenyl adenosine(37)-C2)-methylthiotransferase MiaB
APPSER1_07220	hypB	0.027	-5.2244	1.75211e-79	yes	down	ref_gene	mRNA	25.6933	637.487	hydrogenase nickel incorporation protein HypB
APPSER1_07225	hypD	0.04	-4.65092	1.03429e-67	yes	down	ref_gene	mRNA	22.73	377.863	hydrogenase formation protein HypD
APPSER1_07230	hypE	0.077	-3.6924	4.51839e-39	yes	down	ref_gene	mRNA	26.1033	224.743	hydrogenase expression/formation protein HypE
APPSER1_07235	hypF	0.36	-1.47533	1.23105e-23	yes	down	ref_gene	mRNA	28.9133	53.1867	carbamoyltransferase HypF
APPSER1_07240	hyaA	0.038	-4.71159	1.42128e-59	yes	down	ref_gene	mRNA	24.7233	421.593	hydrogenase 2 small subunit
APPSER1_07245	------	0.083	-3.59761	1.01355e-52	yes	down	ref_gene	mRNA	9.37	74.0067	hydrogenase 2 operon protein HybA
APPSER1_07250	------	0.169	-2.56555	1.27261e-37	yes	down	ref_gene	mRNA	12.9833	50.6433	Ni/Fe-hydrogenase cytochrome b subunit
APPSER1_07255	hyaB	0.133	-2.914	6.9393e-54	yes	down	ref_gene	mRNA	25.3867	127.107	hydrogenase 2 large subunit
APPSER1_07260	hyaD	0.402	-1.31462	5.70502e-09	yes	down	ref_gene	mRNA	20.9367	35.0067	HyaD/HybD family hydrogenase maturation endopeptidase
APPSER1_07265	------	0.329	-1.60244	4.41151e-16	yes	down	ref_gene	mRNA	25.94	52.62	hydrogenase-2 assembly chaperone
APPSER1_07380	artI	0.427	-1.22797	1.05093e-05	yes	down	ref_gene	mRNA	150.493	232.613	arginine ABC transporter substrate-binding protein
APPSER1_07400	------	0.438	-1.18964	1.46065e-08	yes	down	ref_gene	mRNA	59.7267	93.4367	transcriptional regulator
APPSER1_07495	hda	2.255	1.17303	1.90472e-12	yes	up	ref_gene	mRNA	246.037	72.5533	DnaA regulatory inactivator Hda
APPSER1_07530	oadG	0.326	-1.61782	3.06244e-06	yes	down	ref_gene	mRNA	1618.11	3473.51	oxaloacetate decarboxylase subunit gamma
APPSER1_07535	oadA	0.325	-1.62188	2.72404e-11	yes	down	ref_gene	mRNA	538.993	1076.06	oxaloacetate decarboxylase subunit alpha
APPSER1_07540	madB	0.402	-1.31585	4.39153e-20	yes	down	ref_gene	mRNA	287.83	471.823	sodium ion-translocating decarboxylase subunit beta
APPSER1_07550	------	0.026	-5.24862	9.82012e-83	yes	down	ref_gene	mRNA	47.1367	1163.64	cytochrome-c peroxidase
APPSER1_07580	plsX	2.752	1.46035	4.79483e-12	yes	up	ref_gene	mRNA	357.307	85.3533	phosphate acyltransferase PlsX
APPSER1_07595	------	0.354	-1.49866	8.18953e-17	yes	down	ref_gene	mRNA	89.4333	168.83	ABC transporter permease
APPSER1_07600	------	3.577	1.8388	6.87335e-11	yes	up	ref_gene	mRNA	456.967	82.91	HlyC/CorC family transporter
APPSER1_07615	manX	0.08	-3.6481	2.3107e-82	yes	down	ref_gene	mRNA	400.27	3337.37	PTS mannose transporter subunit IIAB
APPSER1_07620	manY	0.109	-3.20117	5.6969e-52	yes	down	ref_gene	mRNA	288.1	1772.42	PTS mannose/fructose/sorbose transporter subunit IIC
APPSER1_07625	manZ	0.103	-3.27693	2.55339e-48	yes	down	ref_gene	mRNA	222.203	1439.93	PTS mannose transporter subunit IID
APPSER1_07630	------	0.472	-1.08328	1.44462e-12	yes	down	ref_gene	mRNA	128.663	182.87	DUF986 domain-containing protein
APPSER1_07665	afuA	0.11	-3.17859	6.7866e-20	yes	down	ref_gene	mRNA	405.403	2387.28	hypothetical protein
APPSER1_07675	afuC	0.152	-2.71373	5.10587e-41	yes	down	ref_gene	mRNA	118.103	516.423	ferric ABC transporter ATP-binding protein
APPSER1_07685	fbp	0.372	-1.42853	4.74808e-05	yes	down	ref_gene	mRNA	78.98	139.923	fructose 1%2C6-bisphosphatase
APPSER1_07755	rfbF	2.012	1.00897	8.91438e-08	yes	up	ref_gene	mRNA	114.23	37.53	rhamnosyltransferase
APPSER1_07890	------	2.018	1.013	0.000174131	yes	up	ref_gene	mRNA	5374.63	1779.45	histone H1 family protein
APPSER1_07900	------	0.226	-2.14682	4.55371e-15	yes	down	ref_gene	mRNA	81.9533	237.937	flavodoxin family protein
APPSER1_07905	napF	0.088	-3.50009	2.41741e-42	yes	down	ref_gene	mRNA	35.3233	267.34	ferredoxin-type protein NapF
APPSER1_07910	napD	0.035	-4.82659	2.44092e-72	yes	down	ref_gene	mRNA	20.3333	393.583	reductase
APPSER1_07915	napA	0.122	-3.03188	8.54383e-57	yes	down	ref_gene	mRNA	71.15	383.137	periplasmic nitrate reductase subunit alpha
APPSER1_07920	napG	0.193	-2.37438	9.2901e-22	yes	down	ref_gene	mRNA	58.37	198.76	ferredoxin-type protein NapG
APPSER1_07925	napH	0.323	-1.62937	1.5625e-11	yes	down	ref_gene	mRNA	32.9733	67.5233	quinol dehydrogenase ferredoxin subunit NapH
APPSER1_07930	napB	0.13	-2.94335	1.2066e-34	yes	down	ref_gene	mRNA	40.4433	208.2	nitrate reductase
APPSER1_07935	napC	0.16	-2.64429	5.41522e-54	yes	down	ref_gene	mRNA	30.2233	125.663	cytochrome C
APPSER1_07960	mglB	0.317	-1.65622	1.64792e-09	yes	down	ref_gene	mRNA	790	1638.94	galactose/glucose ABC transporter substrate-binding protein MglB
APPSER1_07965	mglA	0.376	-1.41156	1.7387e-09	yes	down	ref_gene	mRNA	91.3033	158.377	galactose/methyl galactoside ABC transporter ATP-binding protein MglA
APPSER1_07970	mglC	0.383	-1.38271	2.61247e-22	yes	down	ref_gene	mRNA	97.2133	167.757	galactose/methyl galactoside ABC transporter permease MglC
APPSER1_08000	------	0.399	-1.32724	2.66237e-05	yes	down	ref_gene	mRNA	90.07	146.95	oxidoreductase
APPSER1_08060	comEA	0.123	-3.02417	6.45301e-52	yes	down	ref_gene	mRNA	100.863	552.403	helix-hairpin-helix domain-containing protein
APPSER1_08100	tuf	2.399	1.26269	3.01003e-12	yes	up	ref_gene	mRNA	7625.21	2105.02	elongation factor Tu
APPSER1_08110	------	2.751	1.4602	5.88625e-07	yes	up	ref_gene	mRNA	21.0633	5.05667	hypothetical protein
APPSER1_08155	------	0.448	-1.15948	4.24401e-06	yes	down	ref_gene	mRNA	62.0633	94.58	ACT domain-containing protein
APPSER1_08165	dps	0.343	-1.54549	2.19636e-15	yes	down	ref_gene	mRNA	353.223	683.97	DNA starvation/stationary phase protection protein
APPSER1_08190	thrC	0.399	-1.32677	1.34974e-08	yes	down	ref_gene	mRNA	294.307	495.407	threonine synthase
APPSER1_08345	frdD	0.089	-3.4883	1.97078e-33	yes	down	ref_gene	mRNA	38.3967	290.85	fumarate reductase subunit D
APPSER1_08350	frdC	0.059	-4.08334	2.80837e-50	yes	down	ref_gene	mRNA	160.537	1834.85	fumarate reductase subunit FrdC
APPSER1_08355	frdB	0.061	-4.03045	1.46814e-52	yes	down	ref_gene	mRNA	169.723	1844.78	succinate dehydrogenase/fumarate reductase iron-sulfur subunit
APPSER1_08360	frdA	0.052	-4.25571	1.83165e-72	yes	down	ref_gene	mRNA	123.03	1554.75	fumarate reductase (quinol) flavoprotein subunit
APPSER1_08375	dcuB	0.23	-2.12232	1.52451e-30	yes	down	ref_gene	mRNA	218.497	629.873	anaerobic C4-dicarboxylate transporter
APPSER1_08505	hcp	0.305	-1.71462	7.70521e-09	yes	down	ref_gene	mRNA	21.5367	46.2867	hydroxylamine reductase
APPSER1_08560	murJ	0.468	-1.09457	2.3501e-08	yes	down	ref_gene	mRNA	52.89	75.34	murein biosynthesis integral membrane protein MurJ
APPSER1_08615	------	3.134	1.64783	2.30033e-19	yes	up	ref_gene	mRNA	118.063	25.05	hypothetical protein
APPSER1_08620	tbpA	2.989	1.57986	1.6031e-10	yes	up	ref_gene	mRNA	752.837	166.157	lactoferrin/transferrin family TonB-dependent receptor
APPSER1_08625	------	3.491	1.80369	1.21606e-15	yes	up	ref_gene	mRNA	1087.84	205.46	transferrin-binding protein-like solute binding protein
APPSER1_08630	exbD	5.722	2.51663	7.26899e-27	yes	up	ref_gene	mRNA	531.307	62.1733	biopolymer transporter ExbD
APPSER1_08635	exbB	5.25	2.39242	6.48305e-25	yes	up	ref_gene	mRNA	529.69	66.37	MotA/TolQ/ExbB proton channel family protein
APPSER1_08640	tonB	6.251	2.64408	5.90057e-14	yes	up	ref_gene	mRNA	973.08	102.547	energy transducer TonB
APPSER1_08645	------	2.204	1.13997	0.00039353	yes	up	ref_gene	mRNA	27.5233	8.47333	DUF340 domain-containing protein
APPSER1_08655	dlgD	0.241	-2.05528	0.0103017	yes	down	ref_gene	mRNA	56.7967	151.607	3-dehydro-L-gulonate 2-dehydrogenase
APPSER1_08680	------	4.463	2.15792	0.000487417	yes	up	ref_gene	mRNA	44.69	7.09333	hypothetical protein
APPSER1_08685	------	2.081	1.05716	1.81688e-05	yes	up	ref_gene	mRNA	155.937	49.7133	acyltransferase
APPSER1_08735	------	0.273	-1.8748	4.22355e-24	yes	down	ref_gene	mRNA	318.987	774.87	C4-dicarboxylate ABC transporter substrate-binding protein
APPSER1_08755	mscL	3.01	1.58989	1.09528e-16	yes	up	ref_gene	mRNA	234.627	51.6933	large conductance mechanosensitive channel protein MscL
APPSER1_08830	emrE	0.198	-2.33736	5.5204e-28	yes	down	ref_gene	mRNA	49.0833	168.107	QacE family quaternary ammonium compound efflux SMR transporter
APPSER1_08835	------	0.227	-2.13671	9.26675e-26	yes	down	ref_gene	mRNA	1785.19	5364.48	DUF406 family protein
APPSER1_08955	------	2.73	1.44893	1.04728e-08	yes	up	ref_gene	mRNA	771.017	185.78	HTH domain-containing protein
APPSER1_09010	tusC	2.24	1.16359	1.38442e-06	yes	up	ref_gene	mRNA	398.077	119.19	sulfurtransferase complex subunit TusC
APPSER1_09015	tusB	2.458	1.29736	3.07524e-12	yes	up	ref_gene	mRNA	484.87	134.74	sulfurtransferase complex subunit TusB
APPSER1_09080	atpI	0.399	-1.3248	1.25519e-08	yes	down	ref_gene	mRNA	442.947	757.017	F0F1 ATP synthase subunit I
APPSER1_09100	fliY	2.53	1.33936	4.47457e-15	yes	up	ref_gene	mRNA	430.217	112.727	amino acid ABC transporter substrate-binding protein
APPSER1_09105	------	0.492	-1.02211	6.0002e-07	yes	down	ref_gene	mRNA	19.54	26.5267	hypothetical protein
APPSER1_09115	manZ	0.088	-3.51269	2.41468e-31	yes	down	ref_gene	mRNA	43.1967	327.03	PTS mannose transporter subunit IID
APPSER1_09120	manY	0.063	-3.99182	9.3146e-34	yes	down	ref_gene	mRNA	51.42	542.103	PTS mannose/fructose/sorbose transporter subunit IIC
APPSER1_09125	manX	0.074	-3.74679	4.52231e-28	yes	down	ref_gene	mRNA	34.29	302.747	PTS mannose transporter subunit IIAB
APPSER1_09130	------	0.396	-1.33727	0.00026504	yes	down	ref_gene	mRNA	51.9933	85.5767	GntP family permease
APPSER1_09135	idnK	0.148	-2.75969	0.000195373	yes	down	ref_gene	mRNA	59.8733	271.817	gluconokinase
APPSER1_09145	lacI	0.214	-2.22626	1.12068e-09	yes	down	ref_gene	mRNA	34.4133	103.563	LacI family DNA-binding transcriptional regulator
APPSER1_09150	rbsD	0.098	-3.35375	0.000173778	yes	down	ref_gene	mRNA	166.393	1144.65	D-ribose pyranase
APPSER1_09155	rbsA	0.183	-2.45174	0.000712877	yes	down	ref_gene	mRNA	127.02	443.16	ribose ABC transporter ATP-binding protein RbsA
APPSER1_09160	rbsC	0.26	-1.94443	1.20835e-09	yes	down	ref_gene	mRNA	57.3167	142.843	ribose ABC transporter permease
APPSER1_09165	rbsB	0.157	-2.66717	7.81533e-54	yes	down	ref_gene	mRNA	104.38	437.403	ribose ABC transporter substrate-binding protein RbsB
APPSER1_09170	rbsK	0.204	-2.29378	4.0191e-56	yes	down	ref_gene	mRNA	80.7233	261.987	ribokinase
APPSER1_09175	dmsA	0.013	-6.27295	1.02769e-24	yes	down	ref_gene	mRNA	13.72	717.663	dimethyl sulfoxide reductase subunit A
APPSER1_09180	dmsB	0.07	-3.83335	2.63155e-25	yes	down	ref_gene	mRNA	25.5367	243.61	dimethylsulfoxide reductase subunit B
APPSER1_09185	dmsC	0.098	-3.35625	9.49437e-22	yes	down	ref_gene	mRNA	16.9467	116.377	dimethyl sulfoxide reductase anchor subunit
APPSER1_09190	dmsD	0.134	-2.89788	5.17434e-17	yes	down	ref_gene	mRNA	23.72	118.207	Tat proofreading chaperone DmsD
APPSER1_09195	------	0.38	-1.39511	5.94333e-05	yes	down	ref_gene	mRNA	19.9467	34.7067	ferredoxin-type protein NapF
APPSER1_09205	------	2.11	1.07722	7.16966e-06	yes	up	ref_gene	mRNA	77.42	24.5633	Abi family protein
APPSER1_09235	fucU	2.322	1.21509	0.00981761	yes	up	ref_gene	mRNA	17.43	5	L-fucose mutarotase
APPSER1_09255	yagU	0.453	-1.14288	4.51899e-10	yes	down	ref_gene	mRNA	486.337	708.98	DUF1440 domain-containing protein
APPSER1_09260	------	5.563	2.47577	2.82065e-49	yes	up	ref_gene	mRNA	735.71	87.86	amino acid ABC transporter permease
APPSER1_09265	------	3.722	1.89591	5.03631e-26	yes	up	ref_gene	mRNA	393.397	71.14	amino acid ABC transporter permease
APPSER1_09270	------	3.38	1.75714	4.24389e-18	yes	up	ref_gene	mRNA	427.113	83.97	amino acid ABC transporter ATP-binding protein
APPSER1_09275	------	2.012	1.00868	2.62844e-05	yes	up	ref_gene	mRNA	1267.9	421.833	ABC transporter substrate-binding protein
APPSER1_09290	------	0.466	-1.10184	2.6517e-10	yes	down	ref_gene	mRNA	517.55	737.713	hypothetical protein
APPSER1_09310	ulaG	0.316	-1.66028	5.20429e-09	yes	down	ref_gene	mRNA	81.26	167.363	L-ascorbate 6-phosphate lactonase
APPSER1_09370	------	0.422	-1.24562	1.65374e-14	yes	down	ref_gene	mRNA	147.167	230.513	oligopeptide transporter%2C OPT family
APPSER1_09375	ulaA	0.101	-3.30882	8.69285e-07	yes	down	ref_gene	mRNA	108.75	694.503	PTS ascorbate transporter subunit IIC
APPSER1_09380	ulaB	0.059	-4.0895	5.46646e-07	yes	down	ref_gene	mRNA	253.847	2971.85	PTS mannitol transporter subunit IIB
APPSER1_09560	comM	0.346	-1.5325	1.06455e-06	yes	down	ref_gene	mRNA	31.3233	59.21	ATP-dependent protease
APPSER1_09570	menH	2.092	1.06499	2.657e-11	yes	up	ref_gene	mRNA	122.493	38.83	2-succinyl-6-hydroxy-2%2C4-cyclohexadiene-1-carboxylate synthase
APPSER1_09580	------	0.284	-1.81579	1.66636e-06	yes	down	ref_gene	mRNA	83.9167	195.247	acylneuraminate cytidylyltransferase
APPSER1_09585	nanE	0.382	-1.38878	2.05646e-06	yes	down	ref_gene	mRNA	77.7167	134.11	N-acetylmannosamine-6-phosphate 2-epimerase
APPSER1_09590	nanK	0.432	-1.21056	2.13262e-06	yes	down	ref_gene	mRNA	70.3933	107.663	N-acetylmannosamine kinase
APPSER1_09595	nanA	0.34	-1.55798	9.9293e-20	yes	down	ref_gene	mRNA	62.99	123.103	N-acetylneuraminate lyase
APPSER1_09600	nagB	0.432	-1.21242	9.52816e-11	yes	down	ref_gene	mRNA	43.99	68.1667	glucosamine-6-phosphate deaminase
APPSER1_09610	fumC	0.039	-4.67121	9.7545e-123	yes	down	ref_gene	mRNA	85.6433	1437.95	class II fumarate hydratase
APPSER1_09785	------	0.321	-1.63826	7.25623e-06	yes	down	ref_gene	mRNA	131.4	265.207	iron ABC transporter substrate-binding protein
APPSER1_09795	------	0.382	-1.38922	1.17346e-08	yes	down	ref_gene	mRNA	59.0867	102.063	ABC transporter ATP-binding protein
APPSER1_09800	------	0.278	-1.84916	8.36141e-15	yes	down	ref_gene	mRNA	117.503	285.033	pseudoazurin
APPSER1_09805	------	0.385	-1.37571	3.5848e-13	yes	down	ref_gene	mRNA	68.22	117.15	iron ABC transporter substrate-binding protein
APPSER1_09815	torD	0.23	-2.11891	1.58056e-17	yes	down	ref_gene	mRNA	15.4567	44.4633	molecular chaperone TorD
APPSER1_09820	torA	0.322	-1.6344	1.30557e-21	yes	down	ref_gene	mRNA	41.2067	84.26	trimethylamine-N-oxide reductase TorA
APPSER1_09825	torC	0.156	-2.683	3.43467e-22	yes	down	ref_gene	mRNA	24.1267	102.04	pentahemic C cytochrome
APPSER1_09860	------	4.979	2.31595	1.51537e-12	yes	up	ref_gene	mRNA	452.6	59.3467	DUF454 domain-containing protein
APPSER1_09870	lpxH	2.167	1.11563	1.46003e-10	yes	up	ref_gene	mRNA	337.35	103.007	UDP-2%2C3-diacylglucosamine diphosphatase
APPSER1_09905	holB	2.261	1.17709	7.87549e-10	yes	up	ref_gene	mRNA	166.857	48.9833	DNA polymerase III subunit delta'
APPSER1_09910	tmk	2.009	1.00641	4.46715e-11	yes	up	ref_gene	mRNA	185.61	61.5433	thymidylate kinase
APPSER1_09935	acpP	2.86	1.51621	4.05214e-08	yes	up	ref_gene	mRNA	1816.92	422.217	acyl carrier protein
APPSER1_09940	rpe	0.217	-2.20646	2.29131e-09	yes	down	ref_gene	mRNA	391.187	1183.09	ribulose-phosphate 3-epimerase
APPSER1_09965	spoT	0.289	-1.79055	7.19156e-15	yes	down	ref_gene	mRNA	233.167	529.75	bifunctional (p)ppGpp synthetase/guanosine-3'%2C5'-bis(diphosphate) 3'-pyrophosphohydrolase
APPSER1_09970	rpoZ	2	1.00027	1.02298e-12	yes	up	ref_gene	mRNA	734.333	247.887	DNA-directed RNA polymerase subunit omega
APPSER1_10020	glpT	0.12	-3.05482	0.000127477	yes	down	ref_gene	mRNA	105.647	560.987	MFS transporter
APPSER1_10030	------	2.728	1.4481	2.58478e-07	yes	up	ref_gene	mRNA	25.8433	6.34667	hypothetical protein
APPSER1_10035	------	2.842	1.50702	3.63609e-13	yes	up	ref_gene	mRNA	133.457	31.22	hypothetical protein
APPSER1_10040	asnA	0.145	-2.78614	2.11614e-14	yes	down	ref_gene	mRNA	685.033	3122.36	aspartate--ammonia ligase
APPSER1_10045	asnC	0.171	-2.55092	5.62643e-56	yes	down	ref_gene	mRNA	134.943	526.043	transcriptional regulator AsnC
APPSER1_10050	udp	0.118	-3.07843	1.96273e-78	yes	down	ref_gene	mRNA	437.8	2460.43	uridine phosphorylase
APPSER1_10090	cysJ	3.064	1.61557	9.70758e-08	yes	up	ref_gene	mRNA	327.423	70.8233	assimilatory sulfite reductase (NADPH) flavoprotein subunit
APPSER1_10095	cysN	2.119	1.08317	0.00412524	yes	up	ref_gene	mRNA	425.297	134.85	sulfate adenylyltransferase
APPSER1_10100	cysD	2.28	1.18916	0.000673611	yes	up	ref_gene	mRNA	239.997	70.59	sulfate adenylyltransferase subunit CysD
APPSER1_10105	cysH	3.547	1.8264	6.74172e-09	yes	up	ref_gene	mRNA	265.247	49.9533	phosphoadenylyl-sulfate reductase
APPSER1_10110	cysG	4.412	2.14134	3.00581e-15	yes	up	ref_gene	mRNA	350.45	52.58	uroporphyrinogen-III C-methyltransferase
APPSER1_10115	sbp	3.708	1.89073	1.52259e-12	yes	up	ref_gene	mRNA	70.0367	12.5467	sulfate ABC transporter substrate-binding protein
APPSER1_10120	cysU	2.902	1.53709	1.58787e-11	yes	up	ref_gene	mRNA	57.03	13.1267	sulfate ABC transporter permease subunit CysT
APPSER1_10125	cysW	2.924	1.54811	3.47792e-10	yes	up	ref_gene	mRNA	109.667	25.26	sulfate ABC transporter permease subunit CysW
APPSER1_10135	------	0.396	-1.33656	0.00254379	yes	down	ref_gene	mRNA	5.09333	8.51333	transposase
APPSER1_10225	------	0.495	-1.01364	3.7239e-10	yes	down	ref_gene	mRNA	515.72	712.29	DUF1040 domain-containing protein
APPSER1_10235	------	0.401	-1.31908	1.43252e-05	yes	down	ref_gene	mRNA	12.9867	21.9133	hypothetical protein
APPSER1_10315	------	0.427	-1.22613	2.295e-06	yes	down	ref_gene	mRNA	9.00667	14.09	DUF2572 domain-containing protein
APPSER1_10320	ppdB	0.491	-1.02765	0.00389582	yes	down	ref_gene	mRNA	10.9933	15.14	hypothetical protein
APPSER1_10325	ppdA	0.354	-1.50016	0.000320546	yes	down	ref_gene	mRNA	5.01	9.43667	type II secretion system protein
APPSER1_10345	trpS	0.394	-1.34452	8.39607e-17	yes	down	ref_gene	mRNA	425.807	716.297	tryptophan--tRNA ligase
APPSER1_10395	fdhC	7.677	2.94055	1.00699e-38	yes	up	ref_gene	mRNA	429.31	37.2833	formate/nitrite transporter family protein
APPSER1_10420	dnaK	0.274	-1.86837	0.00579446	yes	down	ref_gene	mRNA	266.177	653.203	molecular chaperone DnaK
APPSER1_10440	xylG	0.385	-1.3753	3.9849e-11	yes	down	ref_gene	mRNA	9.1	15.6567	D-xylose ABC transporter ATP-binding protein
APPSER1_10470	------	2.163	1.11279	0.00248849	yes	up	ref_gene	mRNA	52.32	16.5367	DUF997 domain-containing protein
APPSER1_10515	tpiA	0.367	-1.44671	6.50152e-14	yes	down	ref_gene	mRNA	1344.63	2422.78	triose-phosphate isomerase
APPSER1_10555	cpg	0.153	-2.70823	5.62316e-16	yes	down	ref_gene	mRNA	62.15	263.13	M20 family peptidase
APPSER1_10560	------	0.143	-2.80345	6.79406e-13	yes	down	ref_gene	mRNA	103.26	479.367	hypothetical protein
APPSER1_10565	------	0.086	-3.54477	1.28861e-08	yes	down	ref_gene	mRNA	116.693	898.63	hypothetical protein
APPSER1_10580	rnpA	3.716	1.89387	3.69087e-20	yes	up	ref_gene	mRNA	220.04	40.0267	ribonuclease P protein component
APPSER1_10595	cpdA	0.202	-2.31009	4.7772e-14	yes	down	ref_gene	mRNA	160.917	526.183	3'%2C5'-cyclic-AMP phosphodiesterase
APPSER1_10620	nhaA	0.435	-1.2009	1.93729e-13	yes	down	ref_gene	mRNA	72.56	110.113	Na+/H+ antiporter NhaA
APPSER1_10650	------	2.453	1.29474	4.01422e-19	yes	up	ref_gene	mRNA	132.78	35.7967	acetone carboxylase
APPSER1_10655	------	3.252	1.7013	1.34435e-08	yes	up	ref_gene	mRNA	145.723	29.2633	hypothetical protein
APPSER1_10680	hflX	2.588	1.37208	1.03051e-08	yes	up	ref_gene	mRNA	590.617	149.13	GTPase HflX
APPSER1_10730	rpmG	2.114	1.08025	9.87208e-06	yes	up	ref_gene	mRNA	1956.7	677.933	50S ribosomal protein L33
APPSER1_10735	------	2.574	1.3638	2.79906e-05	yes	up	ref_gene	mRNA	124.393	31.4967	hypothetical protein
APPSER1_10785	ubiE	0.476	-1.07062	3.46236e-10	yes	down	ref_gene	mRNA	169.253	237.48	bifunctional demethylmenaquinone methyltransferase/2-methoxy-6-polyprenyl-1%2C4-benzoquinol methylase UbiE
APPSER1_10885	------	4.624	2.20902	4.46274e-53	yes	up	ref_gene	mRNA	287.33	41.07	DUF560 domain-containing protein
APPSER1_10935	------	2.217	1.1488	2.40835e-07	yes	up	ref_gene	mRNA	61.8067	18.48	transcriptional regulator
APPSER1_10995	------	0.351	-1.50883	8.55815e-11	yes	down	ref_gene	mRNA	13.7133	25.9267	hypothetical protein
APPSER1_11030	------	2.011	1.00813	2.38984e-07	yes	up	ref_gene	mRNA	237.02	78.7567	thioredoxin family protein
APPSER1_11040	sacA	2.499	1.32119	5.44985e-08	yes	up	ref_gene	mRNA	247.933	65.29	glycoside hydrolase family 32 protein
APPSER1_11045	scrK	2.399	1.26224	2.35892e-09	yes	up	ref_gene	mRNA	335.587	92.7933	aminoimidazole riboside kinase
novel0006	------	4.117	2.04177	7.67326e-22	yes	up	novel_gene	unknown	5150.46	956.54	manganese superoxide dismutase [Actinobacillus equuli]
novel0012	phoA	3.664	1.87351	1.02211e-05	yes	up	novel_gene	unknown	137.18	27.0467	alkaline phosphatase [Actinobacillus pleuropneumoniae]
novel0014	------	2.521	1.33389	1.74755e-07	yes	up	novel_gene	unknown	314.813	86.8367	transposase [Aggregatibacter segnis]
novel0015	------	0.168	-2.57327	1.48723e-19	yes	down	novel_gene	unknown	182.717	765.467	hypothetical protein CHY23_02273 [Actinobacillus pleuropneumoniae]
novel0016	adhE	0.144	-2.79658	7.60021e-19	yes	down	novel_gene	unknown	1370	7448.29	bifunctional acetaldehyde-CoA/alcohol dehydrogenase [Actinobacillus equuli]
novel0018	------	6.734	2.75153	0.00142479	yes	up	novel_gene	unknown	144.013	16.33	hypothetical protein APPSER1_05900 [Actinobacillus pleuropneumoniae serovar 1 str. 4074]
novel0019	------	0.485	-1.04494	6.6299e-06	yes	down	novel_gene	unknown	8048.7	13445.3	hypothetical protein [Actinobacillus pleuropneumoniae]
novel0021	------	2.219	1.14977	0.00327891	yes	up	novel_gene	unknown	88.03	25.9767	hypothetical protein HMPREF9553_00243, partial [Escherichia coli MS 200-1]
novel0025	------	0.436	-1.19655	1.88796e-08	yes	down	novel_gene	unknown	0	0	hypothetical protein, partial [Actinobacillus indolicus]
novel0028	------	2.219	1.14977	0.00327891	yes	up	novel_gene	unknown	88.03	25.9767	hypothetical protein HMPREF9553_00243, partial [Escherichia coli MS 200-1]
novel0029	tonB	0.407	-1.29674	9.49901e-13	yes	down	novel_gene	unknown	898.753	1586.93	energy transducer TonB [Actinobacillus pleuropneumoniae]
novel0032	------	0.485	-1.04494	6.6299e-06	yes	down	novel_gene	unknown	8048.7	13445.3	hypothetical protein [Actinobacillus pleuropneumoniae]
novel0039	------	7.377	2.88298	2.998e-05	yes	up	novel_gene	unknown	458.81	50.6233	Glucan endo-1,3-beta-glucosidase precursor [Actinobacillus equuli]
sRNA0015		0.477	-1.06878	7.39607e-08	yes	down	sRNA	unknown	12365	20568.5
sRNA0027		0.096	-3.38491	1.27794e-23	yes	down	sRNA	unknown	976.477	7386.81
sRNA0055		0.354	-1.49684	1.71567e-05	yes	down	sRNA	unknown	14144.1	27650.7
sRNA0062		2.663	1.41293	4.99429e-05	yes	up	sRNA	unknown	420.227	115.813
sRNA0129		2.616	1.38754	0.00995651	yes	up	sRNA	unknown	0	0
sRNA0132		3.109	1.63624	2.02114e-07	yes	up	sRNA	unknown	4416.75	1118.66
sRNA0142		0.046	-4.45733	1.83992e-21	yes	down	sRNA	unknown	626.29	12950
sRNA0213		0.183	-2.45022	1.30748e-11	yes	down	sRNA	unknown	3674.66	14114

## Sheet: Table_S3
Table S3. DEPs between iron-restricted conditions and control groups from proteome.
Accession ID	Name	Fold change (FC)	Log2FC	P value	Significant	Regulate	DFO	Control	Subcellular Location	Description
APPSER1_00030	------	0.7434	-0.4278	0.02184	yes	down	15578.6	20956.6	CYT	porin
APPSER1_00035	lpxB	1.2613	0.3349	0.009842	yes	up	5818.35	4613.12	CYT	lipid-A-disaccharide synthase
APPSER1_00040	sohB	1.3325	0.4141	0.02512	yes	up	1792.21	1344.98	CYT	protease SohB
APPSER1_00050	mraW, rsmH	0.7152	-0.4836	0.00965	yes	down	3906.59	5461.98	CYT	16S rRNA (cytosine(1402)-N(4))-methyltransferase
APPSER1_00065	murE	0.7523	-0.4106	0.02209	yes	down	9056.55	12038.8	CYT	UDP-N-acetylmuramoyl-L-alanyl-D-glutamate--2%2C6-diaminopimelate ligase
APPSER1_00075	mraY	1.6217	0.6975	0.0002532	yes	up	434.589	267.986	CYT	phospho-N-acetylmuramoyl-pentapeptide-transferase
APPSER1_00130	ddpD	1.4335	0.5195	0.001055	yes	up	153.35	106.975	CYT	ABC transporter ATP-binding protein
APPSER1_00140	ABC.PE.P	2.4882	1.3151	0.00526	yes	up	106.974	42.9928	CYT	ABC transporter permease
APPSER1_00150	prfC	0.7519	-0.4114	0.01313	yes	down	8438.88	11223.3	CYT	peptide chain release factor 3
APPSER1_00170	ychF	0.6565	-0.6071	0.01611	yes	down	24273.3	36972.6	CYT	redox-regulated ATPase YchF
APPSER1_00200	obgE, cgtA, MTG2	0.7648	-0.3868	0.003348	yes	down	11394.7	14899.5	CYT	GTPase ObgE
APPSER1_00215	pssA	1.3349	0.4167	0.02556	yes	up	4845.01	3629.41	CYT	CDP-diacylglycerol--serine O-phosphatidyltransferase
APPSER1_00230	nadR	1.6851	0.7528	0.0007047	yes	up	2960.66	1757.02	CYT	multifunctional transcriptional regulator/nicotinamide-nucleotide adenylyltransferase/ribosylnicotinamide kinase NadR
APPSER1_00255	yggS, PROSC	0.7192	-0.4755	0.0009845	yes	down	3307.65	4599.09	CYT	YggS family pyridoxal phosphate-dependent enzyme
APPSER1_00270	grxA	0.5833	-0.7777	0.02239	yes	down	7693.73	13189.4	CYT	glutaredoxin%2C GrxA family
APPSER1_00290	------	0.1537	-2.7018	0.01779	yes	down	27.3155	177.721	CYT	ferredoxin
APPSER1_00360	dppD	0.3742	-1.4181	0.009967	yes	down	840.97	2247.33	CYT	dipeptide ABC transporter ATP-binding protein
APPSER1_00365	dppF	0.4262	-1.2304	0.02244	yes	down	512.612	1202.75	CYT	ABC transporter ATP-binding protein
APPSER1_00400	ebfC	0.4977	-1.0067	0.0007527	yes	down	3761.05	7557.34	CYT	YbaB/EbfC family nucleoid-associated protein
APPSER1_00410	exbD	1.9185	0.94	0.02983	yes	up	1582.91	825.068	CYT	TonB system transport protein ExbD
APPSER1_00415	exbB	2.0908	1.0641	0.01907	yes	up	5086.1	2432.57	CYT	TonB-system energizer ExbB
APPSER1_00425	ybbN	1.7929	0.8423	0.01642	yes	up	2248.76	1254.23	CYT	co-chaperone YbbN
APPSER1_00455	------	0.2154	-2.2149	0.02689	yes	down	1006.88	4674.25	CYT	DUF937 domain-containing protein
APPSER1_00485	tusA, sirA	0.4806	-1.0571	0.02509	yes	down	594.291	1236.62	CYT	sulfurtransferase TusA
APPSER1_00510	ilvD	0.6728	-0.5718	0.03885	yes	down	5558.49	8261.83	CYT	dihydroxy-acid dehydratase
APPSER1_00525	nrfA	0.06517	-3.9396	0.03323	yes	down	1453.95	22309.6	PLA	ammonia-forming nitrite reductase cytochrome c552 subunit
APPSER1_00530	nrfB	0.07653	-3.7078	0.04799	yes	down	36.5082	477.054	CYT	cytochrome c nitrite reductase pentaheme subunit
APPSER1_00535	nrfC	0.04934	-4.3411	0.02033	yes	down	87.9201	1781.94	CYT	cytochrome c nitrite reductase Fe-S protein
APPSER1_00540	nrfD	0.1094	-3.1923	0.04971	yes	down	55.5678	507.896	CYT	cytochrome c nitrite reductase subunit NrfD
APPSER1_00550	ata, sadA, emaA	0.6707	-0.5763	0.009624	yes	down	963.02	1435.81	CYT	adhesin
APPSER1_00610	thyA, TYMS	0.6128	-0.7065	0.01648	yes	down	6475.29	10566	CYT	thymidylate synthase
APPSER1_00620	bioB	0.438	-1.191	0.03552	yes	down	2213.97	5055.17	CYT	biotin synthase
APPSER1_00625	cspA	0.2378	-2.0722	0.02498	yes	down	14253.2	59931.7	CYT	cold-shock protein
APPSER1_00640	ycbB	1.5355	0.6187	0.04126	yes	up	8622.75	5615.44	CYT	L%2CD-transpeptidase
APPSER1_00660	------	1.5582	0.6399	0.02071	yes	up	1888.91	1212.2	CYT	DUF1425 domain-containing protein
APPSER1_00715	pyrG, CTPS	0.6616	-0.596	0.001176	yes	down	17243.1	26062.1	CYT	CTP synthetase
APPSER1_00725	leuD, IPMI-S	0.4886	-1.0333	0.003906	yes	down	284.757	582.744	CYT	3-isopropylmalate dehydratase small subunit
APPSER1_00730	leuC, IPMI-L	0.06765	-3.8858	0.0006639	yes	down	43.0635	636.586	CYT	3-isopropylmalate dehydratase large subunit
APPSER1_00735	cdaR	2.4436	1.289	0.0001164	yes	up	2798.17	1145.09	CYT	hypothetical protein
APPSER1_00740	TC.GNTP	23.9373	4.5812	0.001973	yes	up	6771.37	282.88	CYT	GntP family permease
APPSER1_00745	glxK, garK	20.2144	4.3373	0.001769	yes	up	101614	5026.82	CYT	glycerate kinase
APPSER1_00750	acyP	7.4923	2.9054	0.001037	yes	up	5566.11	742.909	CYT	acylphosphatase
APPSER1_00755	ybjD	3.1942	1.6755	0.003993	yes	up	869.591	272.244	CYT	ATP-dependent endonuclease
APPSER1_00770	E1.17.4.1B, nrdB, nrdF	0.8155	-0.2942	0.007353	yes	down	9233.82	11322.5	CYT	ribonucleotide reductase
APPSER1_00785	nqrA	0.6318	-0.6625	0.004712	yes	down	19950.3	31579.4	CYT	NADH:ubiquinone reductase (Na(+)-transporting) subunit A
APPSER1_00795	nqrC	0.6284	-0.6702	0.002715	yes	down	6438.37	10245.4	CYT	NADH:ubiquinone reductase (Na(+)-transporting) subunit C
APPSER1_00810	nqrF	0.6336	-0.6584	0.0002322	yes	down	7621.56	12029.7	CYT	NADH:ubiquinone reductase (Na(+)-transporting) subunit F
APPSER1_00820	K05952	1.4547	0.5407	0.0299	yes	up	1337.14	919.184	CYT	(Na+)-NQR maturation NqrM
APPSER1_00830	hcaT	1.6075	0.6848	0.04693	yes	up	88.2736	54.9143	PLA	3-phenylpropionate MFS transporter
APPSER1_00865	------	0.4127	-1.2768	0.003547	yes	down	649.977	1574.88	CYT	electron transport complex subunit RsxB
APPSER1_00870	rnfC	0.5028	-0.9919	0.00623	yes	down	1895.46	3769.48	CYT	electron transport complex subunit RsxC
APPSER1_00910	dksA	0.4541	-1.1389	0.001525	yes	down	3452.67	7604.04	CYT	RNA polymerase-binding protein DksA
APPSER1_00945	rnt	0.7115	-0.4911	0.003974	yes	down	2397.97	3370.3	CYT	ribonuclease T
APPSER1_00960	E2.5.1.54, aroF, aroG, aroH	0.7348	-0.4446	0.0001787	yes	down	3902.73	5311.48	CYT	3-deoxy-7-phosphoheptulonate synthase
APPSER1_01010	mrcA	1.8839	0.9137	6.665e-05	yes	up	6199.29	3290.72	CYT	penicillin-binding protein 1A
APPSER1_01065	E3.1.3.25, IMPA, suhB	0.6563	-0.6076	0.008298	yes	down	19733.1	30067.8	CYT	inositol-1-monophosphatase
APPSER1_01180	tlyC	1.5034	0.5882	0.01492	yes	up	2296.08	1527.23	CYT	HlyC/CorC family transporter
APPSER1_01205	rsmE	0.81	-0.304	0.04558	yes	down	2210.46	2729.04	CYT	16S rRNA (uracil(1498)-N(3))-methyltransferase
APPSER1_01215	bolA	0.4427	-1.1756	0.03027	yes	down	1225.54	2768.39	CYT	transcriptional regulator
APPSER1_01265	argD	0.7626	-0.391	0.01511	yes	down	5915.25	7757.05	CYT	aspartate aminotransferase family protein
APPSER1_01295	thrA	1.6111	0.688	0.00965	yes	up	24457.6	15180.2	CYT	bifunctional aspartate kinase/homoserine dehydrogenase I
APPSER1_01300	SOD2	0.647	-0.6282	0.0004805	yes	down	40914.3	63233.5	CYT	superoxide dismutase [Mn]
APPSER1_01360	K09801	0.748	-0.4189	0.01042	yes	down	588.793	787.206	CYT	RnfH family protein
APPSER1_01370	modC	1.6459	0.7189	0.01505	yes	up	817.934	496.951	CYT	molybdenum ABC transporter ATP-binding protein ModC
APPSER1_01400	APRT, apt	0.7087	-0.4968	0.04126	yes	down	8231.81	11615	CYT	adenine phosphoribosyltransferase
APPSER1_01420	prdX, proX	0.8269	-0.2742	0.03882	yes	down	1738.26	2102.06	CYT	YbaK/prolyl-tRNA synthetase associated domain-containing protein
APPSER1_01425	sitB	3.6379	1.8631	0.0002867	yes	up	320.513	88.1045	CYT	manganese transporter
APPSER1_01430	sitA	8.9257	3.158	0.001232	yes	up	26543.1	2973.8	PLA	metal ABC transporter substrate-binding protein
APPSER1_01440	yccA	1.7506	0.8078	0.03361	yes	up	2998.31	1712.78	CYT	BAX inhibitor protein
APPSER1_01450	TC.FEV.OM3, tbpA, hemR, lbpA, hpuB, bhuR, hugA, hmbR	2.7261	1.4468	0.005578	yes	up	18269.9	6701.73	CYT	TonB-dependent receptor
APPSER1_01470	potA	0.7503	-0.4145	0.02927	yes	down	3038.53	4049.56	CYT	spermidine/putrescine ABC transporter ATP-binding protein PotA
APPSER1_01480	potC	1.3713	0.4555	0.007057	yes	up	2080.25	1517.01	CYT	spermidine/putrescine ABC transporter permease PotC
APPSER1_01495	ubiG	0.6168	-0.6971	0.02293	yes	down	1090.01	1767.17	CYT	bifunctional 3-demethylubiquinone 3-O-methyltransferase/2-octaprenyl-6-hydroxy phenol methylase
APPSER1_01500	gyrA	1.2915	0.369	0.0003051	yes	up	22132.2	17137	CYT	DNA topoisomerase (ATP-hydrolyzing) subunit A
APPSER1_01545	cydA	1.2218	0.289	0.004513	yes	up	13938.6	11407.8	CYT	cytochrome bd-I ubiquinol oxidase subunit CydA
APPSER1_01595	------	2.0095	1.0068	0.009474	yes	up	78.3917	39.0107	CYT	EamA/RhaT family transporter
APPSER1_01625	moeA	0.7455	-0.4237	0.01759	yes	down	5689.14	7631.41	CYT	molybdopterin molybdotransferase
APPSER1_01630	moeB	0.7419	-0.4307	0.009841	yes	down	448.413	604.375	CYT	molybdopterin-synthase adenylyltransferase MoeB
APPSER1_01640	rumA	0.3755	-1.4131	0.003896	yes	down	83.4705	222.301	CYT	23S rRNA (uracil(1939)-C(5))-methyltransferase RlmD
APPSER1_01650	hepA	1.482	0.5675	0.006376	yes	up	5696.7	3843.99	CYT	RNA polymerase-associated protein RapA
APPSER1_01720	------	1.2753	0.3508	0.008494	yes	up	112.694	88.3676	CYT	WYL domain-containing protein
APPSER1_01775	------	0.7454	-0.4239	0.03255	yes	down	22445.7	30113	CYT	lipoprotein Hlp
APPSER1_01840	fruA	1.799	0.8472	0.0006737	yes	up	37419.2	20800	CYT	PTS fructose transporter subunit EIIBC
APPSER1_01850	fruB, fpr	1.2879	0.365	0.001835	yes	up	22263.4	17286.6	CYT	HPr family phosphocarrier protein
APPSER1_01860	glgX	0.309	-1.6943	0.04702	yes	down	274.624	888.801	PLA	glycogen debranching enzyme GlgX
APPSER1_01870	glgA	0.5134	-0.9618	0.03893	yes	down	5034.15	9805.83	CYT	glycogen synthase
APPSER1_01875	PYG, glgP	0.5361	-0.8994	0.008022	yes	down	6362.62	11869.4	CYT	glycogen/starch/alpha-glucan phosphorylase
APPSER1_01905	rsuA	0.7884	-0.343	0.04072	yes	down	2305.09	2923.89	CYT	16S rRNA pseudouridine(516) synthase RsuA
APPSER1_01940	grcA	0.4235	-1.2396	0.04083	yes	down	16980.7	40098.9	CYT	autonomous glycyl radical cofactor GrcA
APPSER1_01950	virK	2.3468	1.2307	0.01052	yes	up	133.869	57.0419	CYT	DUF535 domain-containing protein
APPSER1_01955	------	1.817	0.8616	0.02862	yes	up	3993.57	2197.84	CYT	autotransporter domain-containing protein
APPSER1_01985	recB	1.8271	0.8696	0.04074	yes	up	635.793	347.983	CYT	exodeoxyribonuclease V subunit beta
APPSER1_01995	corC, tlyC	0.6344	-0.6565	0.01547	yes	down	1504.27	2371.13	CYT	magnesium/cobalt transporter CorC
APPSER1_02005	glpF	0.1255	-2.9942	0.03817	yes	down	21.4369	170.755	CYT	aquaporin
APPSER1_02010	glpK, GK	0.09008	-3.4726	0.04972	yes	down	610.324	6775.29	CYT	glycerol kinase
APPSER1_02040	glpC	0.1042	-3.2626	0.01608	yes	down	319.368	3066.06	CYT	anaerobic glycerol-3-phosphate dehydrogenase subunit C
APPSER1_02070	kdsD, kpsF	0.6205	-0.6885	0.0002662	yes	down	2193.83	3535.41	CYT	KpsF/GutQ family sugar-phosphate isomerase
APPSER1_02095	------	0.7118	-0.4905	0.03351	yes	down	2840.48	3990.62	CYT	Cof-type HAD-IIB family hydrolase
APPSER1_02115	rseC	0.8182	-0.2895	0.04	yes	down	687.943	840.776	CYT	transcriptional regulator
APPSER1_02140	pyrR	0.7056	-0.5031	0.01668	yes	down	1043.61	1478.96	CYT	bifunctional pyr operon transcriptional regulator/uracil phosphoribosyltransferase PyrR
APPSER1_02170	relA	1.9242	0.9443	0.04955	yes	up	2883.55	1498.54	CYT	GTP diphosphokinase
APPSER1_02205	rseP	1.2752	0.3507	0.02177	yes	up	939.413	736.658	CYT	RIP metalloprotease RseP
APPSER1_02210	E2.7.7.41, CDS1, CDS2, cdsA	1.6372	0.7112	0.01024	yes	up	789.978	482.519	CYT	phosphatidate cytidylyltransferase
APPSER1_02225	NAGK, nagK	0.82	-0.2863	0.04848	yes	down	7395.73	9018.76	CYT	N-acetylglucosamine kinase
APPSER1_02235	yhbY	0.703	-0.5084	0.003853	yes	down	13959.5	19858.1	CYT	ribosome assembly RNA-binding protein YhbY
APPSER1_02245	pbpG	0.2744	-1.8656	0.0027	yes	down	122.716	447.22	CYT	D-alanyl-D-alanine carboxypeptidase
APPSER1_02250	------	1.3334	0.4151	0.00215	yes	up	2749.1	2061.72	CYT	lipopolysaccharide heptosyltransferase family protein
APPSER1_02300	LACC1, yfiH	0.8293	-0.27	0.03413	yes	down	5121.67	6175.63	CYT	peptidoglycan editing factor PgeF
APPSER1_02355	------	0.2923	-1.7745	0.004756	yes	down	704.98	2411.65	CYT	class II glutamine amidotransferase
APPSER1_02365	sanA	1.4251	0.5111	0.006223	yes	up	300.746	211.042	CYT	hypothetical protein
APPSER1_02380	lldG	0.03651	-4.7756	0.000487	yes	down	616.564	16885.3	CYT	lactate utilization protein C
APPSER1_02385	lldF	0.01065	-6.553	0.0002455	yes	down	193.629	18182	CYT	iron-sulfur cluster-binding protein
APPSER1_02390	lldE	0.01226	-6.3499	0.0006725	yes	down	137.857	11246.3	CYT	(Fe-S)-binding protein
APPSER1_02395	lutP, lctP	0.4974	-1.0075	0.01042	yes	down	1833.16	3685.8	CYT	L-lactate permease
APPSER1_02430	DLST, sucB	1.3218	0.4025	0.02986	yes	up	13609.6	10296.6	CYT	2-oxoglutarate dehydrogenase complex dihydrolipoyllysine-residue succinyltransferase
APPSER1_02435	OGDH, sucA	1.6303	0.7051	0.01859	yes	up	14538.7	8918	CYT	2-oxoglutarate dehydrogenase E1 component
APPSER1_02445	mepM	2.1552	1.1078	0.00139	yes	up	865.235	401.467	CYT	murein DD-endopeptidase MepM
APPSER1_02495	K09160	0.08458	-3.5635	0.0002546	yes	down	73.7338	871.781	CYT	YcgN family cysteine cluster protein
APPSER1_02515	------	0.2628	-1.928	0.03434	yes	down	274.322	1043.95	CYT	hypothetical protein
APPSER1_02525	polA	1.2723	0.3474	0.01284	yes	up	3650.46	2869.25	CYT	DNA polymerase I
APPSER1_02585	------	1.4783	0.5639	0.0128	yes	up	323.334	218.715	CYT	YdcF family protein
APPSER1_02595	RP-L25, rplY	0.3527	-1.5035	0.01276	yes	down	4482.04	12709.4	CYT	50S ribosomal protein L25
APPSER1_03055	rhlB	1.4374	0.5235	0.0163	yes	up	16142.2	11229.9	CYT	ATP-dependent RNA helicase RhlB
APPSER1_03100	------	1.2171	0.2834	0.04038	yes	up	3849.84	3163.2	CYT	phosphoethanolamine transferase
APPSER1_03110	frr, MRRF, RRF	0.7845	-0.3502	0.03932	yes	down	58417.8	74461.3	CYT	ribosome-recycling factor
APPSER1_03140	nlpI	0.5192	-0.9456	0.03379	yes	down	1123.62	2164.15	CYT	lipoprotein NlpI
APPSER1_03150	parC	1.5702	0.6509	0.01283	yes	up	6005.27	3824.43	CYT	DNA topoisomerase IV subunit A
APPSER1_03170	mukB	1.8955	0.9226	0.006682	yes	up	11526.6	6080.98	CYT	chromosome partition protein MukB
APPSER1_03180	K07014	1.4998	0.5848	0.0103	yes	up	799.315	532.958	CYT	DUF3413 domain-containing protein
APPSER1_03195	acrA, mexA, adeI, smeD, mtrC, cmeA	1.6273	0.7025	0.00255	yes	up	10154.9	6240.32	CYT	efflux RND transporter periplasmic adaptor subunit
APPSER1_03200	acrB, mexB, adeJ, smeE, mtrD, cmeB	1.7068	0.7713	0.0009234	yes	up	8233.79	4824	CYT	transporter
APPSER1_03230	------	1.343	0.4255	0.02377	yes	up	1646.46	1225.94	PLA	hypothetical protein
APPSER1_03235	IMPDH, guaB	1.2463	0.3177	0.03755	yes	up	51195.9	41079.7	CYT	IMP dehydrogenase
APPSER1_03265	K09908	0.7691	-0.3788	0.01831	yes	down	1661.42	2160.23	CYT	DUF1043 domain-containing protein
APPSER1_03290	fieF	1.4198	0.5057	0.01933	yes	up	2138.03	1505.84	CYT	cation diffusion facilitator family transporter
APPSER1_03305	------	0.3478	-1.5237	0.002884	yes	down	26510.1	76229.5	CYT	NAD(P)H-dependent oxidoreductase
APPSER1_03320	ihfA, himA	1.2356	0.3052	0.02273	yes	up	10506.7	8503.38	CYT	integration host factor subunit alpha
APPSER1_03340	mlc	0.7972	-0.327	0.01093	yes	down	4792.04	6010.95	CYT	ROK family protein
APPSER1_03355	ftsK, spoIIIE	1.3016	0.3803	0.00248	yes	up	2052.38	1576.78	CYT	DNA translocase FtsK
APPSER1_03395	macB	1.6108	0.6878	0.005604	yes	up	603.928	374.935	CYT	MacB family efflux pump subunit
APPSER1_03405	cpxR	0.673	-0.5713	0.00485	yes	down	24763.7	36793.9	CYT	DNA-binding response regulator
APPSER1_03430	rimP	0.7055	-0.5033	0.005123	yes	down	3141.11	4452.2	CYT	ribosome maturation factor RimP
APPSER1_03485	------	0.7684	-0.3801	0.03106	yes	down	83586	108783	CYT	porin
APPSER1_03520	fnr	1.6061	0.6836	0.03296	yes	up	3857.96	2402.01	CYT	transcriptional regulator FNR
APPSER1_03545	purK	0.7672	-0.3823	0.01348	yes	down	6419.17	8367.24	CYT	5-(carboxyamino)imidazole ribonucleotide synthase
APPSER1_03570	efeO	9.6441	3.2696	0.006807	yes	up	50931.1	5281.04	CYT	EfeM/EfeO family lipoprotein
APPSER1_03575	efeB	10.6873	3.4178	0.002763	yes	up	10631.5	994.773	CYT	deferrochelatase/peroxidase EfeB
APPSER1_03580	------	10.3458	3.371	0.002846	yes	up	13960.7	1349.41	CYT	Fe2+/Pb2+ permease
APPSER1_03610	epmB	0.7646	-0.3872	0.02503	yes	down	165.345	216.242	CYT	EF-P beta-lysylation protein EpmB
APPSER1_03620	efp	0.7509	-0.4133	0.002878	yes	down	42157.2	56144.7	CYT	elongation factor P
APPSER1_03625	QARS, glnS	0.7582	-0.3993	0.001294	yes	down	13615.9	17958.8	CYT	glutamine--tRNA ligase
APPSER1_03635	slt	1.5085	0.5931	0.009198	yes	up	5357.3	3551.41	CYT	lytic murein transglycosylase
APPSER1_03640	hprT, hpt, HPRT1	1.2141	0.2799	0.04655	yes	up	12716.7	10474.3	CYT	hypoxanthine phosphoribosyltransferase
APPSER1_03670	torZ	0.2199	-2.1851	0.01402	yes	down	14428.5	65617.2	PLA	trimethylamine-N-oxide reductase TorA
APPSER1_03675	torY	0.07321	-3.7718	0.001328	yes	down	203.152	2774.74	CYT	nitrate reductase
APPSER1_03685	moaC, CNX3	1.7828	0.8341	0.0024	yes	up	4335.51	2431.85	CYT	cyclic pyranopterin monophosphate synthase MoaC
APPSER1_03690	moaD, cysO	1.4891	0.5744	0.001514	yes	up	2443.92	1641.2	CYT	molybdopterin synthase sulfur carrier subunit
APPSER1_03695	MOCS2B, moaE	1.5129	0.5973	0.007193	yes	up	3736.86	2469.95	CYT	molybdopterin synthase catalytic subunit MoaE
APPSER1_03705	tmcA	2.4546	1.2955	0.02732	yes	up	1171.85	477.401	CYT	GNAT family N-acetyltransferase
APPSER1_03715	bpeT	1.4844	0.5699	0.00429	yes	up	1411.86	951.152	CYT	LysR family transcriptional regulator
APPSER1_03735	metY	1.2897	0.367	0.02552	yes	up	13308.9	10319.3	CYT	O-acetylhomoserine aminocarboxypropyltransferase/cysteine synthase
APPSER1_03770	------	0.3962	-1.3357	0.005852	yes	down	2274.93	5741.33	CYT	YhcH/YjgK/YiaL family protein
APPSER1_03805	yclQ, ceuA	3.4729	1.7961	0.002295	yes	up	46198.4	13302.5	CYT	enterochelin ABC transporter substrate-binding protein
APPSER1_03820	yclP, ceuD	2.2543	1.1727	0.01428	yes	up	5054.58	2242.24	CYT	iron ABC transporter ATP-binding protein
APPSER1_03845	------	0.2502	-1.9988	0.02759	yes	down	523.86	2094.14	CYT	hemerythrin domain-containing protein
APPSER1_03855	------	1.3386	0.4207	0.01289	yes	up	2107.77	1574.56	CYT	DUF1439 domain-containing protein
APPSER1_03860	cspA	0.3093	-1.6929	0.04516	yes	down	7269.38	23500.2	CYT	cold shock domain protein CspD
APPSER1_03865	cynT, can	0.7116	-0.4909	0.03835	yes	down	2026.44	2847.53	CYT	carbonate dehydratase
APPSER1_03870	E2.2.1.6L, ilvB, ilvG, ilvI	0.8147	-0.2957	0.03392	yes	down	4878.22	5987.99	CYT	acetolactate synthase 3 large subunit
APPSER1_03885	yjgA	0.5574	-0.8432	8.489e-06	yes	down	2897.72	5198.21	CYT	ribosome-associated protein
APPSER1_03980	mscK, kefA, aefA	1.7077	0.7721	0.04272	yes	up	794.518	465.249	CYT	mechanosensitive channel MscK
APPSER1_03990	menE	0.6688	-0.5804	0.009097	yes	down	1243.31	1859.08	CYT	o-succinylbenzoate--CoA ligase
APPSER1_04000	ybfF	0.7772	-0.3636	0.04671	yes	down	1761.62	2266.67	CYT	esterase
APPSER1_04060	perM	1.9927	0.9947	0.01074	yes	up	441.93	221.776	CYT	AI-2E family transporter
APPSER1_04080	sstT	1.8672	0.9009	0.003317	yes	up	10523.2	5635.76	CYT	serine/threonine transporter SstT
APPSER1_04120	DLD, lpd, pdhD	1.3151	0.3952	0.03715	yes	up	77006.6	58556	CYT	dihydrolipoyl dehydrogenase
APPSER1_04130	aceE	1.5636	0.6449	0.00218	yes	up	89899.3	57494.3	CYT	pyruvate dehydrogenase (acetyl-transferring)%2C homodimeric type
APPSER1_04155	msbA	1.7877	0.8381	0.00331	yes	up	4096.04	2291.2	CYT	lipid A ABC transporter ATP-binding protein/permease MsbA
APPSER1_04170	dinG	0.4125	-1.2775	0.04439	yes	down	215.774	523.148	CYT	ATP-dependent DNA helicase
APPSER1_04180	uvrA	1.345	0.4276	0.01422	yes	up	8987.66	6682.33	CYT	excinuclease ABC subunit UvrA
APPSER1_04200	------	0.3816	-1.3899	0.01407	yes	down	92.8858	243.442	CYT	hypothetical protein
APPSER1_04215	fabK	0.6038	-0.7279	0.03851	yes	down	74.3881	123.203	CYT	nitronate monooxygenase
APPSER1_04235	sapC	1.7735	0.8266	0.001973	yes	up	227.605	128.333	CYT	antimicrobial peptide ABC transporter permease SapC
APPSER1_04245	sapA	1.38	0.4647	0.006429	yes	up	2052.14	1487.11	CYT	ABC transporter substrate-binding protein
APPSER1_04275	ispF	0.8195	-0.2872	0.03578	yes	down	2060.8	2514.67	CYT	2-C-methyl-D-erythritol 2%2C4-cyclodiphosphate synthase
APPSER1_04295	xseB	0.6211	-0.6871	0.02272	yes	down	1891.51	3045.24	CYT	exodeoxyribonuclease 7 small subunit
APPSER1_04300	ispA	0.755	-0.4055	0.04345	yes	down	3692.42	4890.45	CYT	(2E%2C6E)-farnesyl diphosphate synthase
APPSER1_04355	xseA	1.4807	0.5663	0.002053	yes	up	460.555	311.048	CYT	exodeoxyribonuclease VII large subunit
APPSER1_04380	gyrB	1.2802	0.3564	0.03527	yes	up	14435.6	11276.1	CYT	DNA topoisomerase (ATP-hydrolyzing) subunit B
APPSER1_04385	ubiA	1.5682	0.6491	0.02294	yes	up	314.148	200.318	CYT	4-hydroxybenzoate octaprenyltransferase
APPSER1_04405	cydC	1.6506	0.723	0.000851	yes	up	2948.06	1786.03	CYT	thiol reductant ABC exporter subunit CydC
APPSER1_04410	cydD	1.5455	0.6281	0.0001599	yes	up	1973.55	1276.94	CYT	thiol reductant ABC exporter subunit CydD
APPSER1_04430	envC	1.4836	0.5691	0.01161	yes	up	783.129	527.85	CYT	murein hydrolase activator EnvC
APPSER1_04465	rbbA	693.525	9.4378	7.379e-07	yes	up	69.3525	0.1	CYT	ABC transporter ATP-binding protein/permease
APPSER1_04470	ABC-2.P	1.4026	0.4881	0.02775	yes	up	349.639	249.285	CYT	ABC transporter permease
APPSER1_04480	pntB	1.9345	0.952	0.02473	yes	up	9703.26	5015.85	CYT	Re/Si-specific NAD(P)(+) transhydrogenase subunit beta
APPSER1_04485	pntA	2.0536	1.0382	0.01638	yes	up	10666	5193.79	CYT	Re/Si-specific NAD(P)(+) transhydrogenase subunit alpha
APPSER1_04495	queF	0.6789	-0.5587	0.007945	yes	down	4681.27	6895.43	CYT	NADPH-dependent 7-cyano-7-deazaguanine reductase QueF
APPSER1_04525	ddpD	1.8237	0.8669	0.0224	yes	up	424.411	232.718	CYT	ABC transporter
APPSER1_04530	ddpF	1.3754	0.4599	0.03792	yes	up	157.18	114.278	CYT	ABC transporter ATP-binding protein
APPSER1_04535	------	0.5482	-0.8672	0.04151	yes	down	32.606	59.4788	CYT	FAD-binding protein
APPSER1_04540	------	0.5707	-0.8092	0.01852	yes	down	16448.2	28818.7	CYT	5-methyltetrahydropteroyltriglutamate--homocysteine S-methyltransferase
APPSER1_04555	sdaC	0.3261	-1.6166	0.003455	yes	down	3879.23	11897.3	CYT	serine transporter
APPSER1_04560	E4.3.1.17, sdaA, sdaB, tdcG	0.4739	-1.0773	0.003243	yes	down	5694.67	12015.6	CYT	L-serine ammonia-lyase
APPSER1_04695	proB	1.2132	0.2788	0.02865	yes	up	3785.32	3120.22	CYT	glutamate 5-kinase
APPSER1_04705	NTHL1, nth	0.3072	-1.7027	0.0002354	yes	down	879.475	2863.12	CYT	endonuclease III
APPSER1_04715	fadJ	1.9999	0.9999	0.004564	yes	up	624.345	312.191	CYT	fatty-acid oxidation protein subunit alpha
APPSER1_04720	------	1.4632	0.5491	0.01701	yes	up	9920.77	6780	CYT	DUF945 domain-containing protein
APPSER1_04735	fdoG, fdhF, fdwA	0.08032	-3.6381	0.006786	yes	down	360.851	4492.6	PLA	sulfate ABC transporter substrate-binding protein
APPSER1_04740	fdoG, fdhF, fdwA	0.08207	-3.607	0.006235	yes	down	1557.4	18975.3	PLA	formate dehydrogenase-N subunit alpha
APPSER1_04745	fdoH, fdsB	0.03996	-4.6453	0.00601	yes	down	806.267	20174.7	CYT	formate dehydrogenase subunit beta
APPSER1_04750	fdoI, fdsG	0.1007	-3.3119	0.01028	yes	down	215.78	2141.9	CYT	formate dehydrogenase subunit gamma
APPSER1_04755	fdhE	0.4205	-1.2498	0.001602	yes	down	615.749	1464.33	CYT	formate dehydrogenase accessory protein FdhE
APPSER1_04785	lpxL, htrB	1.3342	0.416	0.02349	yes	up	814.328	610.361	CYT	lipid A biosynthesis lauroyl acyltransferase
APPSER1_04805	kdkA	1.8263	0.8689	0.02269	yes	up	449.31	246.027	CYT	3-deoxy-D-manno-octulosonic acid kinase
APPSER1_04810	------	0.379	-1.3997	0.02646	yes	down	11.8027	31.1427	CYT	hypothetical protein
APPSER1_05135	------	1.9417	0.9573	0.001225	yes	up	1961.58	1010.26	CYT	Fe-S assembly protein IscX
APPSER1_05145	hscA	1.7914	0.8411	0.01805	yes	up	21642.2	12081.1	CYT	Fe-S protein assembly chaperone HscA
APPSER1_05150	------	2.0274	1.0196	0.004908	yes	up	5142.3	2536.46	CYT	DUF2625 domain-containing protein
APPSER1_05160	hscB, HSCB, HSC20	1.6221	0.6979	0.009539	yes	up	3556.89	2192.72	CYT	Fe-S protein assembly co-chaperone HscB
APPSER1_05165	iscA	2.7461	1.4574	0.009208	yes	up	9829.52	3579.51	CYT	iron-sulfur cluster assembly protein IscA
APPSER1_05170	iscU, nifU	1.5137	0.5981	0.02081	yes	up	38039.9	25130.8	CYT	Fe-S cluster assembly scaffold IscU
APPSER1_05185	fadL	0.3334	-1.5847	0.00162	yes	down	567.54	1702.43	CYT	hypothetical protein
APPSER1_05240	greA	0.5011	-0.9968	3.497e-05	yes	down	10848	21649.2	CYT	transcription elongation factor GreA
APPSER1_05270	hlyA	2.1404	1.0979	0.04062	yes	up	1076.35	502.865	EXC	RTX-II toxin determinant A
APPSER1_05320	hemN, hemZ	0.4483	-1.1575	0.000491	yes	down	1410.58	3146.82	CYT	oxygen-independent coproporphyrinogen III oxidase
APPSER1_05330	K09894	0.7162	-0.4816	0.004018	yes	down	1941.31	2710.74	CYT	GTPase-activating protein
APPSER1_05345	K09910	1.2594	0.3327	0.0347	yes	up	1239.37	984.077	CYT	hypothetical protein
APPSER1_05370	------	0.7303	-0.4534	0.03994	yes	down	50.8515	69.6323	CYT	hypothetical protein
APPSER1_05385	yuiF	1.4337	0.5197	0.0008577	yes	up	3444.58	2402.62	CYT	sodium:proton antiporter
APPSER1_05400	------	1.4794	0.565	0.03405	yes	up	821.436	555.239	CYT	lipopolysaccharide heptosyltransferase family protein
APPSER1_05420	RP-L31, rpmE	0.2737	-1.8693	0.02594	yes	down	4183.22	15285.1	CYT	50S ribosomal protein L31
APPSER1_05425	E2.2.1.1, tktA, tktB	1.5571	0.6389	0.02918	yes	up	71888.4	46168.9	CYT	transketolase
APPSER1_05445	K07098	1.8805	0.9111	0.001085	yes	up	172.431	91.6946	CYT	metallophosphoesterase
APPSER1_05470	galM, GALM	0.6493	-0.623	0.04907	yes	down	649.035	999.572	PLA	galactose-1-epimerase
APPSER1_05490	mrp, NUBPL	0.6785	-0.5596	0.02031	yes	down	12322.7	18160.4	CYT	iron-sulfur cluster carrier protein ApbC
APPSER1_05495	ABC.PE.S	1.2533	0.3257	0.02824	yes	up	809.956	646.282	CYT	peptide ABC transporter substrate-binding protein
APPSER1_05515	RP-S15, MRPS15, rpsO	0.5327	-0.9086	0.0094	yes	down	4713.8	8848.85	CYT	30S ribosomal protein S15
APPSER1_05540	hemC, HMBS	0.6282	-0.6707	0.002076	yes	down	9876.85	15721.5	CYT	hydroxymethylbilane synthase
APPSER1_05545	adhE	0.191	-2.3884	0.03212	yes	down	25405.8	133015	CYT	bifunctional acetaldehyde-CoA/alcohol dehydrogenase
APPSER1_05560	deoD	1.5426	0.6254	0.004423	yes	up	3339.45	2164.75	CYT	purine-nucleoside phosphorylase
APPSER1_05565	deoC, DERA	1.5142	0.5986	0.00796	yes	up	1001.29	661.269	CYT	2-deoxyribose-5-phosphate aldolase
APPSER1_05570	TC.CNT	2.047	1.0335	0.03031	yes	up	147.281	71.9504	CYT	NupC/NupG family nucleoside CNT transporter
APPSER1_05575	K07149	2.3877	1.2556	0.001124	yes	up	356.323	149.231	CYT	hypothetical protein
APPSER1_05635	------	1.369	0.4531	0.04254	yes	up	106.367	77.6992	CYT	hypothetical protein
APPSER1_05645	------	1.7344	0.7944	0.0004817	yes	up	796.068	458.981	CYT	YdcF family protein
APPSER1_05650	priA	2.0316	1.0226	0.0004325	yes	up	232.909	114.644	CYT	primosomal protein N'
APPSER1_05665	pflA, pflC, pflE	0.4346	-1.2022	0.009534	yes	down	1596.91	3674.85	CYT	pyruvate formate lyase 1-activating protein
APPSER1_05725	TC.FEV.OM3, tbpA, hemR, lbpA, hpuB, bhuR, hugA, hmbR	13.7528	3.7817	0.001537	yes	up	7632.75	554.996	CYT	TonB-dependent hemoglobin/transferrin/lactoferrin family receptor
APPSER1_05730	hutZ, hugZ	11.4053	3.5116	0.001027	yes	up	7871.82	690.192	CYT	heme utilization protein HutZ
APPSER1_05735	nrfG	0.2558	-1.9669	0.004501	yes	down	123.631	483.361	CYT	cytochrome C biogenesis protein
APPSER1_05765	fabB	0.7707	-0.3758	0.04522	yes	down	37244.9	48323.4	CYT	beta-ketoacyl-ACP synthase I
APPSER1_05800	qseC	1.7603	0.8158	0.002937	yes	up	203.784	115.767	CYT	HAMP domain-containing protein
APPSER1_05815	secD	1.5079	0.5925	2.515e-05	yes	up	12162.3	8065.89	CYT	protein translocase subunit SecD
APPSER1_05915	TXN, trxA	1.6101	0.6872	0.02881	yes	up	24644.7	15306.2	CYT	thioredoxin
APPSER1_05925	metK, MAT	0.6673	-0.5836	0.01702	yes	down	5743.8	8607.77	CYT	S-adenosylmethionine synthase
APPSER1_05990	purM	0.703	-0.5084	0.01722	yes	down	11852	16858.1	CYT	phosphoribosylformylglycinamidine cyclo-ligase
APPSER1_06010	queE	0.1953	-2.3562	0.01943	yes	down	32.2314	165.076	CYT	7-carboxy-7-deazaguanine synthase QueE
APPSER1_06035	lptF	1.3082	0.3876	0.03062	yes	up	712.463	544.612	CYT	LPS export ABC transporter permease LptF
APPSER1_06040	lptG	1.513	0.5974	0.006484	yes	up	1974.07	1304.77	CYT	LPS export ABC transporter permease LptG
APPSER1_06055	plsB	2.4309	1.2815	0.0009104	yes	up	4391.96	1806.75	CYT	glycerol-3-phosphate 1-O-acyltransferase PlsB
APPSER1_06095	------	0.2785	-1.8443	0.003618	yes	down	160.118	574.998	CYT	DUF2251 domain-containing protein
APPSER1_06115	K07270	0.3466	-1.5287	0.02472	yes	down	30.9187	89.2014	CYT	glycosyltransferase
APPSER1_06125	bamD	1.2025	0.266	0.02273	yes	up	6562.9	5457.82	CYT	outer membrane protein assembly factor BamD
APPSER1_06150	------	0.5831	-0.7782	0.03011	yes	down	52.8471	90.6248	CYT	nuclease
APPSER1_06160	tqsA	0.4609	-1.1175	0.03138	yes	down	272.182	590.53	CYT	AI-2E family transporter
APPSER1_06165	cybC	0.0823	-3.603	1.034e-06	yes	down	195.639	2377.01	CYT	cytochrome B562
APPSER1_06175	waaL, rfaL	1.4782	0.5638	0.003273	yes	up	1105.99	748.206	PLA	O-antigen ligase family protein
APPSER1_06180	kdtA, waaA	1.7224	0.7844	0.0002109	yes	up	2654.34	1541.11	CYT	3-deoxy-D-manno-octulosonic acid transferase
APPSER1_06230	aroE	0.7363	-0.4416	0.03344	yes	down	2063.12	2802.08	CYT	shikimate dehydrogenase
APPSER1_06255	recA	1.3968	0.4821	0.02522	yes	up	30021.7	21493.2	CYT	recombinase RecA
APPSER1_06290	nudB, ntpA	0.7013	-0.5119	0.01844	yes	down	605.883	863.931	CYT	dihydroneopterin triphosphate diphosphatase
APPSER1_06295	------	0.6853	-0.5452	0.02665	yes	down	15364.5	22421.2	CYT	YebC/PmpR family DNA-binding transcriptional regulator
APPSER1_06320	TC.DASS	0.2905	-1.7834	0.005613	yes	down	341.921	1176.98	CYT	Anion transporter
APPSER1_06350	yfeX	0.3161	-1.6615	0.00771	yes	down	460.56	1456.8	CYT	Dyp-type peroxidase
APPSER1_06370	------	0.4779	-1.0652	0.00384	yes	down	306.736	641.871	CYT	class I SAM-dependent methyltransferase
APPSER1_06385	RP-L9, MRPL9, rplI	0.6652	-0.5881	0.01542	yes	down	63368.5	95269.3	CYT	50S ribosomal protein L9
APPSER1_06405	purD	0.7323	-0.4495	0.03693	yes	down	2722.88	3718.05	CYT	phosphoribosylamine--glycine ligase
APPSER1_06425	gcpE, ispG	0.3699	-1.4348	0.00026	yes	down	6664.77	18017.6	CYT	4-hydroxy-3-methylbut-2-en-1-yl diphosphate synthase (flavodoxin)
APPSER1_06435	------	0.5242	-0.9318	0.01723	yes	down	93.84	179.023	CYT	SulP family inorganic anion transporter
APPSER1_06445	------	1.498	0.583	0.01476	yes	up	5062.27	3379.34	CYT	oxidoreductase
APPSER1_06450	kefB	1.7725	0.8258	0.0006654	yes	up	568.866	320.933	CYT	potassium transporter
APPSER1_06465	------	1.4534	0.5394	0.004908	yes	up	152.239	104.746	CYT	LysR family transcriptional regulator
APPSER1_06610	hxpB	0.3092	-1.6934	0.01437	yes	down	198.944	643.512	CYT	hexitol phosphatase HxpB
APPSER1_06630	luxS	0.4604	-1.119	0.0003026	yes	down	11261.8	24459.7	CYT	S-ribosylhomocysteine lyase
APPSER1_06635	------	1.4772	0.5629	0.03737	yes	up	1125.96	762.217	CYT	MCE family protein
APPSER1_06645	fldA, nifF, isiB	1.3874	0.4724	0.007186	yes	up	2301.86	1659.1	CYT	flavodoxin FldA
APPSER1_06650	------	1.7082	0.7725	0.03349	yes	up	157.759	92.3521	CYT	LexA regulated protein
APPSER1_06655	ybaK, ebsC	0.443	-1.1746	0.0001235	yes	down	1526.9	3447.11	CYT	Cys-tRNA(Pro) deacylase
APPSER1_06680	infA	0.6951	-0.5247	0.02943	yes	down	3351.3	4821.15	CYT	translation initiation factor IF-1
APPSER1_06685	smp	1.8939	0.9214	0.0009926	yes	up	94.4409	49.8661	CYT	hemolysin regulation protein AhpA
APPSER1_06735	malF	0.1077	-3.2149	4.881e-05	yes	down	32.1902	298.967	CYT	maltose ABC transporter permease MalF
APPSER1_06760	GSR, gor	1.2568	0.3298	0.007456	yes	up	17142	13639.5	CYT	glutathione-disulfide reductase
APPSER1_06770	------	0.6104	-0.7122	0.03628	yes	down	1962.47	3215.06	CYT	nitroreductase family protein
APPSER1_06775	azlD, brnE	2.7891	1.4798	0.03894	yes	up	213.494	76.5465	CYT	AzlD family protein
APPSER1_06805	------	0.297	-1.7515	2.592e-05	yes	down	96.3411	324.425	CYT	SLC13/DASS family transporter
APPSER1_06840	pstC	0.7591	-0.3976	0.02453	yes	down	290.387	382.525	CYT	phosphate ABC transporter permease subunit PstC
APPSER1_06845	pstS	2.0276	1.0198	0.01316	yes	up	526.564	259.7	PLA	phosphate ABC transporter substrate-binding protein PstS
APPSER1_06860	ATOX1, ATX1, copZ, golB	0.2212	-2.1766	0.009087	yes	down	207.299	936.954	CYT	hypothetical protein
APPSER1_06865	copA, ctpA, ATP7	2.7607	1.465	0.008006	yes	up	143.073	51.824	CYT	cadmium-translocating P-type ATPase
APPSER1_06895	ndh	2.0788	1.0558	0.006394	yes	up	8771.39	4219.4	CYT	NAD(P)/FAD-dependent oxidoreductase
APPSER1_06910	rlmN	0.5974	-0.7432	0.04086	yes	down	917.547	1535.84	CYT	bifunctional tRNA (adenosine(37)-C2)-methyltransferase TrmG/ribosomal RNA large subunit methyltransferase RlmN
APPSER1_06945	------	0.5313	-0.9124	0.0007845	yes	down	327.407	616.246	CYT	prevent-host-death family protein
APPSER1_06955	K09791	0.05981	-4.0635	0.0004794	yes	down	13.2224	221.059	CYT	Trm112 family protein
APPSER1_06965	clpX, CLPX	0.7744	-0.3688	0.003875	yes	down	28711.2	37076.5	CYT	ATP-dependent protease ATP-binding subunit ClpX
APPSER1_07020	------	0.5501	-0.8622	0.03003	yes	down	1075.96	1956	CYT	BolA family transcriptional regulator
APPSER1_07030	mlaC	1.4032	0.4887	0.04415	yes	up	19610.3	13975.4	CYT	phospholipid-binding protein MlaC
APPSER1_07045	mlaF, linL, mkl	1.4219	0.5078	0.02737	yes	up	1721.09	1210.38	CYT	phospholipid ABC transporter ATP-binding protein MlaF
APPSER1_07055	K07071	1.3818	0.4665	0.005161	yes	up	1299.08	940.169	CYT	TIGR01777 family protein
APPSER1_07075	adk, AK	0.7603	-0.3954	0.0003723	yes	down	73050.1	96078.5	CYT	adenylate kinase
APPSER1_07080	TC.FEV.OM3, tbpA, hemR, lbpA, hpuB, bhuR, hugA, hmbR	24.7732	4.6307	5.901e-06	yes	up	41822.4	1688.21	CYT	TonB-dependent receptor
APPSER1_07085	ampG	1.3851	0.47	0.005068	yes	up	188.409	136.023	CYT	MFS transporter
APPSER1_07105	cysZ	1.464	0.5499	0.03424	yes	up	263.853	180.226	CYT	sulfate transporter CysZ
APPSER1_07130	vanK	1.6315	0.7062	0.04992	yes	up	379.978	232.894	CYT	MFS transporter
APPSER1_07165	dcuB	0.4059	-1.3008	0.009986	yes	down	3010.95	7417.97	CYT	anaerobic C4-dicarboxylate transporter
APPSER1_07180	scrA, sacP, sacX, ptsS	1.4868	0.5722	0.006275	yes	up	4123.48	2773.42	CYT	PTS maltose transporter subunit IIBC
APPSER1_07220	hypB	0.1061	-3.2365	0.0001948	yes	down	98.452	928.341	CYT	hydrogenase nickel incorporation protein HypB
APPSER1_07225	hypD	0.06535	-3.9357	0.0005756	yes	down	66.5635	1018.49	CYT	hydrogenase formation protein HypD
APPSER1_07230	hypE	0.213	-2.2311	0.003911	yes	down	478.213	2244.91	CYT	hydrogenase expression/formation protein HypE
APPSER1_07235	hypF	0.3462	-1.5303	0.006159	yes	down	110.072	317.902	CYT	carbamoyltransferase HypF
APPSER1_07240	hyaA, hybO	0.3287	-1.6052	0.0399	yes	down	60.9507	185.413	PLA	hydrogenase 2 small subunit
APPSER1_07245	------	0.1397	-2.8396	0.002265	yes	down	53.8351	385.381	PLA	hydrogenase 2 operon protein HybA
APPSER1_07255	hyaB, hybC	0.2621	-1.9318	0.003386	yes	down	1372.39	5235.65	PLA	hydrogenase 2 large subunit
APPSER1_07260	hyaD, hybD	0.3352	-1.5769	0.0008511	yes	down	400.909	1196.05	CYT	HyaD/HybD family hydrogenase maturation endopeptidase
APPSER1_07265	------	0.2047	-2.2884	7.457e-05	yes	down	141.286	690.216	CYT	hydrogenase-2 assembly chaperone
APPSER1_07270	hypC	0.3978	-1.3299	0.008442	yes	down	97.5017	245.128	CYT	HypC/HybG/HupF family hydrogenase formation chaperone
APPSER1_07325	folB	1.4038	0.4893	0.02372	yes	up	665.39	474.002	CYT	dihydroneopterin aldolase
APPSER1_07330	cdd, CDA	1.2962	0.3743	0.02085	yes	up	1756.18	1354.86	CYT	cytidine deaminase
APPSER1_07365	tehB	2.5063	1.3256	0.006242	yes	up	14324.3	5715.3	CYT	tellurite resistance methyltransferase TehB
APPSER1_07380	artI	0.3646	-1.4556	0.01307	yes	down	201.406	552.359	CYT	arginine ABC transporter substrate-binding protein
APPSER1_07405	------	3.9801	1.9928	0.01994	yes	up	949.077	238.458	CYT	hypothetical protein
APPSER1_07410	dsbD, dipZ	1.746	0.8041	0.0245	yes	up	158.177	90.5924	CYT	protein-disulfide reductase DsbD
APPSER1_07415	epmC	0.5479	-0.868	0.0002012	yes	down	1506.23	2749.06	CYT	elongation factor P hydroxylase
APPSER1_07425	K07121	1.3323	0.4139	0.009018	yes	up	25456.5	19107	CYT	penicillin-binding protein activator
APPSER1_07440	------	1.3545	0.4378	0.04985	yes	up	23847.1	17605.9	CYT	osmotically-inducible protein OsmY
APPSER1_07445	mltF	1.6075	0.6848	0.001137	yes	up	1133.59	705.179	CYT	membrane-bound lytic murein transglycosylase MltF
APPSER1_07470	ccmE	0.395	-1.3401	0.02893	yes	down	686.289	1737.35	CYT	cytochrome c-type biogenesis protein CcmE
APPSER1_07495	hda	0.5802	-0.7854	0.008422	yes	down	317.196	546.696	CYT	DnaA regulatory inactivator Hda
APPSER1_07540	madB, oadB, gcdB, mmdB	1.6939	0.7603	0.006849	yes	up	2364.97	1396.18	CYT	sodium ion-translocating decarboxylase subunit beta
APPSER1_07545	phnA	0.2943	-1.7646	0.001812	yes	down	79.2426	269.228	CYT	alkylphosphonate utilization protein
APPSER1_07550	E1.11.1.5	0.1255	-2.9942	0.002253	yes	down	1107.9	8827.59	CYT	cytochrome-c peroxidase
APPSER1_07560	yggT	1.7833	0.8345	0.003025	yes	up	1055.63	591.946	CYT	YggT family protein
APPSER1_07585	RP-L32, MRPL32, rpmF	0.6962	-0.5224	0.04029	yes	down	5650.49	8115.73	CYT	50S ribosomal protein L32
APPSER1_07590	yceD, ylbN	0.7819	-0.3549	0.005839	yes	down	1482.83	1896.53	CYT	23S rRNA accumulation protein YceD
APPSER1_07600	tlyC	0.4235	-1.2396	1.312e-05	yes	down	1111.8	2625.35	CYT	HlyC/CorC family transporter
APPSER1_07605	TC.NSS	1.3357	0.4176	0.004609	yes	up	284.642	213.1	CYT	sodium-dependent transporter
APPSER1_07640	------	1.6982	0.764	0.00393	yes	up	3443.65	2027.77	CYT	hypothetical protein
APPSER1_07650	hlyB, cyaB	2.0472	1.0337	0.001565	yes	up	1151.35	562.409	CYT	type I secretion system permease/ATPase
APPSER1_07675	afuC, fbpC	0.6376	-0.6493	0.03979	yes	down	847.343	1329.01	CYT	ferric ABC transporter ATP-binding protein
APPSER1_07685	FBP, fbp	0.5147	-0.9582	0.02336	yes	down	12126.6	23559.3	CYT	fructose 1%2C6-bisphosphatase
APPSER1_07695	pgdX	1.5081	0.5927	0.0193	yes	up	92443.7	61298.7	CYT	glutathione peroxidase
APPSER1_07725	YARS, tyrS	0.7486	-0.4177	0.01854	yes	down	16097.7	21503.7	CYT	tyrosine--tRNA ligase
APPSER1_07745	------	2.0659	1.0468	0.01344	yes	up	935.309	452.747	CYT	undecaprenyl-phosphate galactose phosphotransferase WbaP
APPSER1_07780	kpsT	0.3333	-1.5851	0.006957	yes	down	53.7451	161.251	CYT	ABC transporter ATP-binding protein
APPSER1_07810	erpA	0.644	-0.6349	0.00666	yes	down	5779.65	8975.11	CYT	iron-sulfur cluster insertion protein ErpA
APPSER1_07850	rpiA	0.6248	-0.6785	0.01646	yes	down	11980	19175	CYT	ribose-5-phosphate isomerase
APPSER1_07875	------	1.924	0.9441	0.03234	yes	up	3292.53	1711.3	CYT	hypothetical protein
APPSER1_07905	napF	0.074	-3.7563	0.01848	yes	down	31.6034	427.049	CYT	ferredoxin-type protein NapF
APPSER1_07910	napD	0.208	-2.2653	0.04999	yes	down	583.045	2802.69	CYT	reductase
APPSER1_07915	napA	0.0726	-3.7839	0.02511	yes	down	1661.47	22885.3	PLA	periplasmic nitrate reductase subunit alpha
APPSER1_07920	napG	0.02404	-5.3784	0.009892	yes	down	70.4273	2929.76	PLA	ferredoxin-type protein NapG
APPSER1_07925	napH	0.1745	-2.5187	0.01077	yes	down	52.3908	300.287	CYT	quinol dehydrogenase ferredoxin subunit NapH
APPSER1_07930	napB	0.2144	-2.2216	0.01941	yes	down	70.7716	330.134	PLA	nitrate reductase
APPSER1_07935	napC	0.3675	-1.4442	0.03522	yes	down	318.003	865.34	CYT	cytochrome C
APPSER1_07940	yidC, spoIIIJ, OXA1, ccfA	1.6399	0.7136	0.0119	yes	up	9041.9	5513.86	CYT	membrane protein insertase YidC
APPSER1_07945	menI, DHNAT	0.7242	-0.4655	0.01073	yes	down	479.477	662.101	CYT	hotdog fold thioesterase
APPSER1_07950	------	0.4271	-1.2274	0.01191	yes	down	648.582	1518.44	CYT	FAD-binding oxidoreductase
APPSER1_07970	mglC	0.7446	-0.4255	0.04166	yes	down	2425.46	3257.31	CYT	galactose/methyl galactoside ABC transporter permease MglC
APPSER1_08020	gshA	1.3244	0.4053	0.04042	yes	up	8696.89	6566.58	CYT	bifunctional glutamate--cysteine ligase GshA/glutathione synthetase GshB
APPSER1_08065	oapA	0.6921	-0.5309	0.002445	yes	down	21160.9	30574.1	CYT	GlcNAc transferase
APPSER1_08090	RP-S7, MRPS7, rpsG	0.6665	-0.5853	0.03176	yes	down	33752.9	50645.4	CYT	30S ribosomal protein S7
APPSER1_08135	plsC	1.639	0.7128	0.002881	yes	up	370.231	225.884	CYT	1-acylglycerol-3-phosphate O-acyltransferase
APPSER1_08180	------	2.0943	1.0665	0.003006	yes	up	905.691	432.455	CYT	TIGR01666 family membrane protein
APPSER1_08190	thrC	0.6816	-0.553	0.03054	yes	down	14282.8	20954.3	CYT	threonine synthase
APPSER1_08205	------	0.3645	-1.456	0.003964	yes	down	336.576	923.334	CYT	hypothetical protein
APPSER1_08215	holC	0.5278	-0.9219	0.002527	yes	down	103.166	195.462	EXC	DNA polymerase III subunit chi
APPSER1_08225	tig	0.6102	-0.7126	9.741e-05	yes	down	66179.9	108463	CYT	trigger factor
APPSER1_08245	cysE	1.361	0.4447	0.03624	yes	up	9014.72	6623.67	CYT	serine O-acetyltransferase
APPSER1_08275	coaA	0.741	-0.4325	0.0002849	yes	down	3300.94	4454.81	CYT	type I pantothenate kinase
APPSER1_08285	ccmH	0.7433	-0.428	0.01725	yes	down	981.767	1320.74	CYT	cytochrome c-type biogenesis protein CcmH
APPSER1_08295	mogA	0.7311	-0.4519	0.02283	yes	down	1947.39	2663.6	CYT	molybdopterin adenylyltransferase
APPSER1_08300	glnB	0.7316	-0.4509	0.004382	yes	down	1804.3	2466.31	CYT	nitrogen regulatory protein P-II
APPSER1_08310	ispH, lytB	0.3553	-1.4929	0.004798	yes	down	1155.78	3253.39	CYT	4-hydroxy-3-methylbut-2-enyl diphosphate reductase
APPSER1_08315	cptB	0.5175	-0.9504	0.006712	yes	down	868.212	1677.59	CYT	succinate dehydrogenase assembly factor 2 family protein
APPSER1_08320	------	5.1969	2.3777	1.388e-05	yes	up	7341.02	1412.57	CYT	nucleoside-diphosphate sugar epimerase
APPSER1_08325	chuW	4.6843	2.2278	4.277e-05	yes	up	8261.59	1763.69	CYT	putative heme utilization radical SAM enzyme HutW
APPSER1_08345	frdD	0.1814	-2.4628	0.01554	yes	down	64.9646	358.193	CYT	fumarate reductase subunit D
APPSER1_08355	frdB	0.1141	-3.1316	0.001009	yes	down	8323.55	72938.9	CYT	succinate dehydrogenase/fumarate reductase iron-sulfur subunit
APPSER1_08360	frdA	0.145	-2.7859	0.001942	yes	down	8371.22	57752.3	CYT	fumarate reductase (quinol) flavoprotein subunit
APPSER1_08490	wecG, rffM	1.3456	0.4282	0.01825	yes	up	893.645	664.125	CYT	lipopolysaccharide N-acetylmannosaminouronosyltransferase
APPSER1_08495	wzyE, rffT	1.9639	0.9737	0.01683	yes	up	247.139	125.84	CYT	O-antigen assembly polymerase
APPSER1_08535	wecB	1.6579	0.7294	0.001983	yes	up	488.839	294.852	CYT	UDP-N-acetylglucosamine 2-epimerase (non-hydrolyzing)
APPSER1_08540	wzzE	1.3982	0.4836	0.002636	yes	up	3821.52	2733.22	CYT	transporter
APPSER1_08545	wecA, tagO, rfe	1.927	0.9464	0.03319	yes	up	971.18	503.984	PLA	undecaprenyl-phosphate alpha-N-acetylglucosaminyl 1-phosphate transferase
APPSER1_08560	murJ, mviN	1.2995	0.378	0.03725	yes	up	310.699	239.099	CYT	murein biosynthesis integral membrane protein MurJ
APPSER1_08565	RP-S20, rpsT	0.2275	-2.1361	0.0008142	yes	down	6897.57	30318.2	CYT	30S ribosomal protein S20
APPSER1_08570	trkA, ktrA, ktrC	1.5358	0.619	0.003098	yes	up	275.724	179.527	CYT	Trk system potassium transporter TrkA
APPSER1_08580	selB, EEFSEC	1.3192	0.3997	0.0104	yes	up	5137.14	3894	CYT	selenocysteine-specific translation elongation factor
APPSER1_08585	selA	1.3058	0.3849	0.02386	yes	up	3214.89	2462.05	CYT	L-seryl-tRNA(Sec) selenium transferase
APPSER1_08605	lyxK	3.2684	1.7086	5.496e-05	yes	up	1022.17	312.739	CYT	carbohydrate kinase
APPSER1_08620	TC.FEV.OM3, tbpA, hemR, lbpA, hpuB, bhuR, hugA, hmbR	11.4186	3.5133	4.803e-05	yes	up	38370.7	3360.36	CYT	lactoferrin/transferrin family TonB-dependent receptor
APPSER1_08625	------	9.1273	3.1902	0.0002882	yes	up	1062.72	116.433	CYT	transferrin-binding protein-like solute binding protein
APPSER1_08630	exbD	32.7148	5.0319	9.72e-05	yes	up	4135.71	126.417	CYT	biopolymer transporter ExbD
APPSER1_08635	exbB	22.3372	4.4814	9.331e-06	yes	up	11967.1	535.749	CYT	MotA/TolQ/ExbB proton channel family protein
APPSER1_08640	tonB	21.5894	4.4323	2.804e-05	yes	up	6820.11	315.901	CYT	energy transducer TonB
APPSER1_08705	wza, gfcE	1.4535	0.5395	0.01937	yes	up	10482	7211.35	CYT	polysaccharide export protein
APPSER1_08710	kpsE	1.5335	0.6168	0.01391	yes	up	13281.8	8661.06	CYT	capsule biosynthesis protein
APPSER1_08715	kpsM	2.2714	1.1836	0.003384	yes	up	2156.38	949.369	CYT	ABC transporter permease
APPSER1_08720	kpsT	1.5523	0.6344	0.03952	yes	up	9738.6	6273.53	CYT	ABC transporter ATP-binding protein
APPSER1_08745	trkH, trkG, ktrB, ktrD	1.4282	0.5142	0.03886	yes	up	118.889	83.2436	CYT	potassium transporter
APPSER1_08760	lipA, LIAS, LIP1, LIP5	0.2741	-1.8672	0.02616	yes	down	3758.65	13710.8	CYT	lipoyl synthase
APPSER1_08785	rodA, mrdB	1.3522	0.4353	0.02539	yes	up	845.934	625.608	CYT	rod shape-determining protein RodA
APPSER1_08790	mrdA	1.2157	0.2818	0.01154	yes	up	824.457	678.152	CYT	penicillin-binding protein 2
APPSER1_08800	ybeB	0.5233	-0.9343	0.002343	yes	down	2290.57	4377.56	CYT	ribosome silencing factor
APPSER1_08815	tcyB, tcyL	1.6194	0.6955	0.0308	yes	up	73.4955	45.3833	CYT	amino acid ABC transporter permease
APPSER1_08820	cyuA	0.3844	-1.3793	0.03622	yes	down	851.368	2214.79	CYT	serine dehydratase subunit alpha family protein
APPSER1_08835	------	0.5492	-0.8646	0.02028	yes	down	4783.69	8710.37	CYT	DUF406 family protein
APPSER1_08840	------	0.521	-0.9406	0.004955	yes	down	818.87	1571.77	CYT	DUF533 domain-containing protein
APPSER1_08855	ureG	0.7404	-0.4336	0.04018	yes	down	5801.27	7835.63	CYT	urease accessory protein UreG
APPSER1_08870	GST, gst	0.6426	-0.638	0.03391	yes	down	1159.57	1804.52	CYT	glutathione S-transferase
APPSER1_08880	ureB	0.4421	-1.1776	0.03244	yes	down	2330.47	5271.9	CYT	urease subunit beta
APPSER1_08920	------	1.2794	0.3555	0.03465	yes	up	1604.37	1254.04	CYT	LysR family transcriptional regulator
APPSER1_08930	------	2.3809	1.2515	0.01853	yes	up	366.696	154.017	CYT	SLC13 family permease
APPSER1_08945	mtlA, cmtA	1.6452	0.7183	0.001495	yes	up	10067.4	6119.33	CYT	PTS mannitol transporter subunit IICBA
APPSER1_08955	------	0.6116	-0.7093	0.02208	yes	down	832.438	1361.19	CYT	HTH domain-containing protein
APPSER1_08960	osmB	2.2368	1.1614	0.01162	yes	up	182.357	81.5268	CYT	glycine zipper 2TM domain-containing protein
APPSER1_08975	rimO	0.15	-2.737	0.004329	yes	down	615.261	4102.92	CYT	30S ribosomal protein S12 methylthiotransferase RimO
APPSER1_08995	fkpA	1.2846	0.3613	0.02911	yes	up	57520.5	44775.7	CYT	FKBP-type peptidyl-prolyl cis-trans isomerase
APPSER1_09015	tusB, dsrH	0.6503	-0.6208	0.01989	yes	down	266.607	409.959	CYT	sulfurtransferase complex subunit TusB
APPSER1_09085	gidB, rsmG	0.821	-0.2845	0.007381	yes	down	4729.57	5760.59	CYT	16S rRNA (guanine(527)-N(7))-methyltransferase RsmG
APPSER1_09105	K09858	0.7234	-0.4671	0.008601	yes	down	201.816	279.001	CYT	hypothetical protein
APPSER1_09110	------	0.6687	-0.5806	0.0209	yes	down	753.994	1127.63	CYT	hypothetical protein
APPSER1_09115	manZ	0.3581	-1.4816	0.00913	yes	down	1568.41	4379.8	CYT	PTS mannose transporter subunit IID
APPSER1_09120	manY	0.3915	-1.3529	0.02123	yes	down	571.699	1460.35	CYT	PTS mannose/fructose/sorbose transporter subunit IIC
APPSER1_09125	manX	0.1959	-2.3518	0.0006586	yes	down	1640.67	8376.87	CYT	PTS mannose transporter subunit IIAB
APPSER1_09175	dmsA	0.1177	-3.0868	0.01603	yes	down	3979.25	33796.7	PLA	dimethyl sulfoxide reductase subunit A
APPSER1_09180	dmsB	0.105	-3.2515	0.02675	yes	down	1292.99	12311.4	CYT	dimethylsulfoxide reductase subunit B
APPSER1_09185	dmsC	0.1681	-2.5726	0.03529	yes	down	236.777	1408.39	CYT	dimethyl sulfoxide reductase anchor subunit
APPSER1_09190	dmsD	0.1053	-3.2474	0.02627	yes	down	153.792	1460.83	CYT	Tat proofreading chaperone DmsD
APPSER1_09195	------	0.0007219	-10.4359	0.04163	yes	down	0.1	138.52	CYT	ferredoxin-type protein NapF
APPSER1_09225	fucI	1.7894	0.8395	0.006174	yes	up	466.672	260.796	CYT	L-fucose isomerase
APPSER1_09230	fucK	1.3802	0.4649	0.03091	yes	up	81.8703	59.3171	CYT	L-fuculokinase
APPSER1_09240	fucA	1.5197	0.6038	0.02106	yes	up	319.623	210.321	CYT	L-fuculose-phosphate aldolase
APPSER1_09250	fucO	1.658	0.7294	0.02258	yes	up	554.933	334.694	CYT	lactaldehyde reductase
APPSER1_09255	yagU	2.7061	1.4362	5.001e-06	yes	up	957.551	353.844	CYT	DUF1440 domain-containing protein
APPSER1_09260	ABC.PA.P	0.1606	-2.6385	0.04542	yes	down	19.5177	121.557	CYT	amino acid ABC transporter permease
APPSER1_09280	kpsC, lipA	1.5832	0.6628	0.02783	yes	up	626.338	395.615	CYT	capsular polysaccharide biosynthesis protein
APPSER1_09295	ulaD, sgaH, sgbH	1.3715	0.4558	0.001092	yes	up	1178.29	859.144	CYT	3-dehydro-L-gulonate-6-phosphate decarboxylase UlaD
APPSER1_09315	ulaR	0.7585	-0.3988	0.01512	yes	down	2265.83	2987.32	CYT	HTH-type transcriptional regulator UlaR
APPSER1_09355	gmhD, rfaD	1.2025	0.266	0.04983	yes	up	47118.2	39184.9	CYT	ADP-L-glycero-D-mannoheptose-6-epimerase
APPSER1_09360	PDF, def	0.8243	-0.2788	0.04964	yes	down	433.992	526.477	CYT	peptide deformylase
APPSER1_09380	ulaB, sgaB	0.3021	-1.7269	0.04864	yes	down	931.975	3085.32	CYT	PTS mannitol transporter subunit IIB
APPSER1_09460	rpoC	1.469	0.5548	0.02987	yes	up	42239.3	28754.7	CYT	DNA-directed RNA polymerase subunit beta'
APPSER1_09470	mvpT, vapB	0.5348	-0.9029	0.002009	yes	down	417.592	780.842	CYT	AbrB/MazE/SpoVT family DNA-binding domain-containing protein
APPSER1_09550	cpdB	1.4079	0.4935	0.01904	yes	up	8756.73	6219.66	CYT	bifunctional metallophosphatase/5'-nucleotidase
APPSER1_09565	------	0.2029	-2.3012	0.03023	yes	down	188.315	928.285	CYT	transferrin-binding protein-like solute binding protein
APPSER1_09570	menH	0.774	-0.3696	0.00449	yes	down	418.944	541.276	CYT	2-succinyl-6-hydroxy-2%2C4-cyclohexadiene-1-carboxylate synthase
APPSER1_09575	menD	1.3681	0.4522	0.01207	yes	up	4075.17	2978.67	CYT	2-succinyl-5-enolpyruvyl-6-hydroxy-3-cyclohexene-1-carboxylic-acid synthase
APPSER1_09600	nagB, GNPDA	1.7504	0.8077	0.01011	yes	up	470.029	268.523	CYT	glucosamine-6-phosphate deaminase
APPSER1_09605	nagA, AMDHD2	1.3417	0.4241	0.02886	yes	up	3360.57	2504.64	CYT	N-acetylglucosamine-6-phosphate deacetylase
APPSER1_09610	E4.2.1.2B, fumC, FH	0.2509	-1.9948	0.008924	yes	down	13837.4	55161.4	CYT	class II fumarate hydratase
APPSER1_09640	RP-L2, MRPL2, RML2, rplB	1.4827	0.5682	0.03485	yes	up	39224.7	26454.4	CYT	50S ribosomal protein L2
APPSER1_09645	RP-S19, RSM19, rpsS	0.5656	-0.8221	0.01979	yes	down	26143.8	46225.9	CYT	30S ribosomal protein S19
APPSER1_09655	RP-S3, rpsC	1.3915	0.4766	0.0285	yes	up	105523	75832.7	CYT	30S ribosomal protein S3
APPSER1_09665	RP-L29, rpmC	0.1745	-2.5187	0.0006255	yes	down	1750.77	10033.9	CYT	50S ribosomal protein L29
APPSER1_09680	RP-L24, MRPL24, rplX	0.2663	-1.9089	0.003385	yes	down	12756.8	47907.8	CYT	50S ribosomal protein L24
APPSER1_09705	RP-L18, MRPL18, rplR	0.5424	-0.8826	0.016	yes	down	16292.1	30035.5	CYT	50S ribosomal protein L18
APPSER1_09710	RP-S5, MRPS5, rpsE	0.4343	-1.2032	0.006843	yes	down	16954.5	39040.3	CYT	30S ribosomal protein S5
APPSER1_09725	secY	1.5553	0.6372	0.03051	yes	up	2786.02	1791.36	CYT	preprotein translocase subunit SecY
APPSER1_09760	RP-S16, MRPS16, rpsP	0.5026	-0.9925	0.007113	yes	down	16663.1	33152.9	CYT	30S ribosomal protein S16
APPSER1_09770	trmD	0.7939	-0.333	0.0014	yes	down	1061.63	1337.26	CYT	tRNA (guanosine(37)-N1)-methyltransferase TrmD
APPSER1_09785	------	7.8819	2.9785	0.0001544	yes	up	26984.1	3423.56	CYT	iron ABC transporter substrate-binding protein
APPSER1_09790	ABC.FEV.P	7.6225	2.9303	0.0005176	yes	up	248.313	32.5765	CYT	iron ABC transporter permease
APPSER1_09795	ABC.FEV.A	2.806	1.4885	0.01898	yes	up	300.613	107.133	CYT	ABC transporter ATP-binding protein
APPSER1_09800	------	5.1895	2.3756	0.001632	yes	up	714.626	137.707	PLA	pseudoazurin
APPSER1_09805	ABC.FEV.S	5.1983	2.378	0.0001905	yes	up	6404.33	1232.01	CYT	iron ABC transporter substrate-binding protein
APPSER1_09810	------	1.8838	0.9136	0.001838	yes	up	1012.05	537.252	CYT	glutathione synthetase
APPSER1_09845	glyS	1.2058	0.27	0.02242	yes	up	39964.3	33143.4	CYT	glycine--tRNA ligase subunit beta
APPSER1_09860	K09790	17.4965	4.129	0.0003979	yes	up	817.558	46.7269	CYT	DUF454 domain-containing protein
APPSER1_09880	tatD	0.7949	-0.3312	0.02436	yes	down	2300.04	2893.67	CYT	YchF/TatD family DNA exonuclease
APPSER1_09890	macB	1.9703	0.9784	0.006651	yes	up	3232.33	1640.53	CYT	MacB family efflux pump subunit
APPSER1_09895	macA	1.4755	0.5612	0.00424	yes	up	7817.73	5298.21	CYT	efflux RND transporter periplasmic adaptor subunit
APPSER1_09945	RP-L31, rpmE	0.56	-0.8365	0.004384	yes	down	50.1414	89.5333	CYT	50S ribosomal protein L31 type B
APPSER1_09955	mrcB	1.3143	0.3943	0.001798	yes	up	1757.78	1337.38	CYT	penicillin-binding protein 1B
APPSER1_10060	murI	0.7663	-0.384	0.0399	yes	down	1285.76	1677.92	CYT	glutamate racemase
APPSER1_10140	lldD	10.3915	3.3773	2.885e-05	yes	up	29823.9	2870.02	CYT	alpha-hydroxy-acid oxidizing enzyme
APPSER1_10165	pqiA	1.7676	0.8218	0.01234	yes	up	103.69	58.6615	CYT	paraquat-inducible protein A
APPSER1_10180	merP	1.6284	0.7035	0.01115	yes	up	425.317	261.184	CYT	copper chaperone
APPSER1_10190	------	1.2456	0.3168	0.0248	yes	up	368.676	295.973	CYT	LysR family transcriptional regulator
APPSER1_10200	aroQ, qutE	1.3066	0.3858	0.04215	yes	up	1115.82	853.984	CYT	type II 3-dehydroquinate dehydratase
APPSER1_10205	------	2.0804	1.0569	0.0003406	yes	up	4567.98	2195.75	CYT	glycosyl transferase
APPSER1_10220	mobAB	1.4937	0.5789	0.009144	yes	up	673.232	450.724	CYT	molybdenum cofactor guanylyltransferase MobA
APPSER1_10230	dsbA	1.6227	0.6984	0.0004987	yes	up	19698.3	12139.2	PLA	thiol:disulfide interchange protein
APPSER1_10330	fabA	0.454	-1.1392	0.005392	yes	down	6500.7	14319.8	CYT	bifunctional 3-hydroxydecanoyl-ACP dehydratase/trans-2-decenoyl-ACP isomerase
APPSER1_10425	xylB, XYLB	1.5369	0.62	0.03447	yes	up	421.513	274.262	CYT	xylulokinase
APPSER1_10430	xylA	1.9205	0.9415	0.02337	yes	up	3117.65	1623.35	CYT	xylose isomerase
APPSER1_10450	galR	1.911	0.9343	0.0009146	yes	up	1385.15	724.844	CYT	XylR family transcriptional regulator
APPSER1_10455	pepO	1.343	0.4255	0.03802	yes	up	12608.2	9388.31	CYT	M13 family peptidase
APPSER1_10460	------	1.6744	0.7436	0.006499	yes	up	252.635	150.883	CYT	zinc ribbon domain-containing protein
APPSER1_10490	------	1.9519	0.9649	0.009564	yes	up	1005.34	515.064	CYT	recombinase
APPSER1_10570	hemH, FECH	1.4157	0.5015	0.02515	yes	up	6205.09	4383.09	CYT	ferrochelatase
APPSER1_10575	RP-L34, MRPL34, rpmH	0.1081	-3.2096	0.006787	yes	down	306.339	2833.88	CYT	50S ribosomal protein L34
APPSER1_10590	glnA, GLUL	1.353	0.4362	0.0231	yes	up	11188	8269.14	CYT	type I glutamate--ammonia ligase
APPSER1_10595	cpdA	0.3838	-1.3816	0.03296	yes	down	408.434	1064.05	CYT	3'%2C5'-cyclic-AMP phosphodiesterase
APPSER1_10620	nhaA	1.2654	0.3396	0.03457	yes	up	972.99	768.915	CYT	Na+/H+ antiporter NhaA
APPSER1_10640	proA	1.664	0.7347	0.004536	yes	up	8392.39	5043.43	CYT	gamma-glutamyl-phosphate reductase
APPSER1_10715	coaBC, dfp	1.8526	0.8896	0.0003546	yes	up	1810.12	977.097	CYT	bifunctional phosphopantothenoylcysteine decarboxylase/phosphopantothenate--cysteine ligase CoaBC
APPSER1_10730	RP-L33, MRPL33, rpmG	0.1073	-3.2203	0.0004921	yes	down	1973.12	18391.2	CYT	50S ribosomal protein L33
APPSER1_10740	ectB, dat	1.6702	0.74	0.009644	yes	up	54424.6	32584.8	CYT	diaminobutyrate--2-oxoglutarate transaminase
APPSER1_10745	ddc	1.4546	0.5406	0.0008024	yes	up	14247.1	9794.57	CYT	aspartate aminotransferase family protein
APPSER1_10750	------	0.6552	-0.61	0.04398	yes	down	315.432	481.397	CYT	putative sulfurtransferase YedF
APPSER1_10765	trmA	0.7511	-0.4129	0.004412	yes	down	378.568	504.045	CYT	tRNA (uridine(54)-C5)-methyltransferase TrmA
APPSER1_10780	corA	3.2102	1.6827	0.000453	yes	up	2942.66	916.669	CYT	magnesium/nickel/cobalt transporter CorA
APPSER1_10785	ubiE	0.6366	-0.6515	0.001342	yes	down	1878.03	2950.31	CYT	bifunctional demethylmenaquinone methyltransferase/2-methoxy-6-polyprenyl-1%2C4-benzoquinol methylase UbiE
APPSER1_10795	ubiB, aarF	1.7017	0.767	0.02773	yes	up	1455.74	855.486	CYT	ubiquinone biosynthesis regulatory protein kinase UbiB
APPSER1_10800	tatA	0.7938	-0.3332	0.04857	yes	down	12434.3	15665.1	CYT	twin-arginine translocase subunit TatA
APPSER1_10805	tatB	0.6975	-0.5197	0.01508	yes	down	3353.52	4807.62	CYT	twin-arginine translocase subunit TatB
APPSER1_10845	queH	0.3073	-1.7023	0.01682	yes	down	92.8995	302.325	CYT	hypothetical protein
APPSER1_10875	RP-L27, MRPL27, rpmA	0.5126	-0.9641	0.005987	yes	down	9496.44	18525.9	CYT	50S ribosomal protein L27
APPSER1_10885	K07280	3.7296	1.899	0.001928	yes	up	8642.29	2317.23	CYT	DUF560 domain-containing protein
APPSER1_10890	------	0.6381	-0.6481	0.0327	yes	down	346.877	543.645	CYT	Cof-type HAD-IIB family hydrolase
APPSER1_10910	rimI	1.2338	0.3031	0.01049	yes	up	854.275	692.399	CYT	ribosomal-protein-alanine N-acetyltransferase RimI
APPSER1_10915	srmB	1.7118	0.7755	0.03685	yes	up	2372.64	1386.08	CYT	ATP-dependent RNA helicase SrmB
APPSER1_10940	fhuC	2.7397	1.454	0.02156	yes	up	302.391	110.374	CYT	Fe3+-hydroxamate ABC transporter ATP-binding protein FhuC
APPSER1_10945	fhuD	1.9083	0.9323	0.02695	yes	up	612.325	320.88	CYT	iron-siderophore ABC transporter substrate-binding protein
APPSER1_10965	purC	0.6903	-0.5347	0.01107	yes	down	10366.6	15018.1	CYT	phosphoribosylaminoimidazolesuccinocarboxamide synthase
APPSER1_11025	map	0.6502	-0.621	0.02253	yes	down	3674.13	5651.06	CYT	type I methionyl aminopeptidase
APPSER1_11035	scrR	1.2571	0.3301	0.02446	yes	up	1114.41	886.477	CYT	LacI family DNA-binding transcriptional regulator
APPSER1_11045	E2.7.1.4, scrK	1.24	0.3103	0.01262	yes	up	22484.1	18131.6	CYT	aminoimidazole riboside kinase
APPSER1_11065	lolC_E_F	1.4525	0.5385	0.01147	yes	up	641.497	441.663	CYT	lipoprotein-releasing ABC transporter permease subunit
APPSER1_11085	hemK, prmC, HEMK	0.7823	-0.3542	0.02866	yes	down	590.964	755.463	CYT	peptide chain release factor N(5)-glutamine methyltransferase
APPSER1_11095	prfA, MTRF1, MRF1	0.7497	-0.4156	0.002559	yes	down	7004.7	9343.69	CYT	peptide chain release factor 1

## Sheet: Table_S4
Table S4. Shared genes and their encoding proteins in both transcriptome and proteome.
Accession ID	Name	Transcriptome				Proteome				Description
		Fold change (FC)	Log2FC	P value	Regulate	FC	Log2FC	P value	Regulate
APPSER1_00140	------	2.206	1.14153	0.00238791	up	2.4882	1.3151	0.00526	up	ABC transporter permease
APPSER1_00400	ebfC	2.099	1.06969	8.48739e-11	up	0.4977	-1.0067	0.0007527	down	YbaB/EbfC family nucleoid-associated protein
APPSER1_00410	exbD	2.6	1.37837	1.58898e-05	up	1.9185	0.94	0.02983	up	TonB system transport protein ExbD
APPSER1_00415	exbB	3.594	1.84548	1.22553e-15	up	2.0908	1.0641	0.01907	up	TonB-system energizer ExbB
APPSER1_00510	ilvD	0.458	-1.12698	2.18322e-08	down	0.6728	-0.5718	0.03885	down	dihydroxy-acid dehydratase
APPSER1_00525	nrfA	0.044	-4.49852	4.13009e-13	down	0.06517	-3.9396	0.03323	down	ammonia-forming nitrite reductase cytochrome c552 subunit
APPSER1_00530	nrfB	0.069	-3.86264	1.44625e-23	down	0.07653	-3.7078	0.04799	down	cytochrome c nitrite reductase pentaheme subunit
APPSER1_00535	nrfC	0.074	-3.75356	6.452e-09	down	0.04934	-4.3411	0.02033	down	cytochrome c nitrite reductase Fe-S protein
APPSER1_00540	nrfD	0.148	-2.75515	9.20349e-24	down	0.1094	-3.1923	0.04971	down	cytochrome c nitrite reductase subunit NrfD
APPSER1_00715	pyrG	2.368	1.24366	1.25367e-10	up	0.6616	-0.596	0.001176	down	CTP synthetase
APPSER1_00725	leuD	0.433	-1.20711	1.53157e-08	down	0.4886	-1.0333	0.003906	down	3-isopropylmalate dehydratase small subunit
APPSER1_00730	leuC	0.492	-1.02374	1.02621e-08	down	0.06765	-3.8858	0.0006639	down	3-isopropylmalate dehydratase large subunit
APPSER1_00770	nrdB	0.454	-1.13849	8.35613e-11	down	0.8155	-0.2942	0.007353	down	ribonucleotide reductase
APPSER1_01300	------	3.544	1.8252	5.54398e-25	up	0.647	-0.6282	0.0004805	down	superoxide dismutase [Mn]
APPSER1_01425	sitB	2.19	1.13103	9.76286e-08	up	3.6379	1.8631	0.0002867	up	manganese transporter
APPSER1_01495	ubiG	0.402	-1.31521	1.37457e-08	down	0.6168	-0.6971	0.02293	down	bifunctional 3-demethylubiquinone 3-O-methyltransferase/2-octaprenyl-6-hydroxy phenol methylase
APPSER1_01775	------	2.699	1.43261	9.15466e-17	up	0.7454	-0.4239	0.03255	down	lipoprotein Hlp
APPSER1_01860	glgX	0.207	-2.27473	6.85874e-21	down	0.309	-1.6943	0.04702	down	glycogen debranching enzyme GlgX
APPSER1_01870	glgA	0.339	-1.55868	2.01263e-18	down	0.5134	-0.9618	0.03893	down	glycogen synthase
APPSER1_01875	glgP	0.46	-1.11945	1.44884e-08	down	0.5361	-0.8994	0.008022	down	glycogen/starch/alpha-glucan phosphorylase
APPSER1_01940	grcA	0.373	-1.4209	6.63494e-10	down	0.4235	-1.2396	0.04083	down	autonomous glycyl radical cofactor GrcA
APPSER1_01950	virK	5.745	2.52239	3.97664e-09	up	2.3468	1.2307	0.01052	up	DUF535 domain-containing protein
APPSER1_02005	------	0.087	-3.52376	9.26825e-07	down	0.1255	-2.9942	0.03817	down	aquaporin
APPSER1_02010	glpK	0.105	-3.24714	1.84396e-25	down	0.09008	-3.4726	0.04972	down	glycerol kinase
APPSER1_02095	------	0.297	-1.74991	1.66761e-16	down	0.7118	-0.4905	0.03351	down	Cof-type HAD-IIB family hydrolase
APPSER1_02225	nagK	0.434	-1.20501	6.66404e-07	down	0.82	-0.2863	0.04848	down	N-acetylglucosamine kinase
APPSER1_02235	yhbY	2.432	1.28204	9.57254e-13	up	0.703	-0.5084	0.003853	down	ribosome assembly RNA-binding protein YhbY
APPSER1_02355	------	0.255	-1.97324	3.98657e-16	down	0.2923	-1.7745	0.004756	down	class II glutamine amidotransferase
APPSER1_02380	lldG	0.213	-2.23159	9.15651e-13	down	0.03651	-4.7756	0.000487	down	lactate utilization protein C
APPSER1_02385	lldF	0.315	-1.66765	2.92419e-07	down	0.01065	-6.553	0.0002455	down	iron-sulfur cluster-binding protein
APPSER1_02390	lldE	0.223	-2.16579	4.03077e-16	down	0.01226	-6.3499	0.0006725	down	(Fe-S)-binding protein
APPSER1_03180	------	2.561	1.35645	2.53378e-15	up	1.4998	0.5848	0.0103	up	DUF3413 domain-containing protein
APPSER1_03230	------	2.703	1.43465	3.0067e-08	up	1.343	0.4255	0.02377	up	hypothetical protein
APPSER1_03265	------	0.169	-2.56361	6.31534e-19	down	0.7691	-0.3788	0.01831	down	DUF1043 domain-containing protein
APPSER1_03305	------	0.303	-1.72225	1.12756e-18	down	0.3478	-1.5237	0.002884	down	NAD(P)H-dependent oxidoreductase
APPSER1_03340	mlc	0.113	-3.14238	1.53816e-20	down	0.7972	-0.327	0.01093	down	ROK family protein
APPSER1_03485	------	0.174	-2.52082	7.52681e-46	down	0.7684	-0.3801	0.03106	down	porin
APPSER1_03520	fnr	7.46	2.89912	1.24812e-39	up	1.6061	0.6836	0.03296	up	transcriptional regulator FNR
APPSER1_03670	torZ	0.018	-5.81804	5.23467e-115	down	0.2199	-2.1851	0.01402	down	trimethylamine-N-oxide reductase TorA
APPSER1_03675	torY	0.024	-5.37346	1.18792e-152	down	0.07321	-3.7718	0.001328	down	nitrate reductase
APPSER1_03705	tmcA	2.164	1.11385	3.48414e-07	up	2.4546	1.2955	0.02732	up	GNAT family N-acetyltransferase
APPSER1_03770	------	0.183	-2.45322	3.50281e-15	down	0.3962	-1.3357	0.005852	down	YhcH/YjgK/YiaL family protein
APPSER1_03860	cspA	0.273	-1.87062	8.90218e-09	down	0.3093	-1.6929	0.04516	down	cold shock domain protein CspD
APPSER1_03870	ilvB	0.415	-1.26953	3.77989e-11	down	0.8147	-0.2957	0.03392	down	acetolactate synthase 3 large subunit
APPSER1_04130	aceE	2.496	1.31943	3.0463e-08	up	1.5636	0.6449	0.00218	up	pyruvate dehydrogenase (acetyl-transferring)%2C homodimeric type
APPSER1_04170	dinG	0.244	-2.03593	4.29189e-45	down	0.4125	-1.2775	0.04439	down	ATP-dependent DNA helicase
APPSER1_04295	xseB	2.03	1.02116	2.87344e-05	up	0.6211	-0.6871	0.02272	down	exodeoxyribonuclease 7 small subunit
APPSER1_04300	ispA	2.712	1.43923	2.1289e-19	up	0.755	-0.4055	0.04345	down	(2E%2C6E)-farnesyl diphosphate synthase
APPSER1_04555	sdaC	0.018	-5.78353	8.74353e-97	down	0.3261	-1.6166	0.003455	down	serine transporter
APPSER1_04560	sdaA	0.178	-2.49176	1.7591e-28	down	0.4739	-1.0773	0.003243	down	L-serine ammonia-lyase
APPSER1_04735	fdoG	0.183	-2.44963	1.8616e-27	down	0.08032	-3.6381	0.006786	down	sulfate ABC transporter substrate-binding protein
APPSER1_04740	fdoG	0.256	-1.96738	5.24909e-25	down	0.08207	-3.607	0.006235	down	formate dehydrogenase-N subunit alpha
APPSER1_04745	fdoH	0.338	-1.56277	2.21709e-14	down	0.03996	-4.6453	0.00601	down	formate dehydrogenase subunit beta
APPSER1_04750	fdoI	0.268	-1.89712	3.84681e-15	down	0.1007	-3.3119	0.01028	down	formate dehydrogenase subunit gamma
APPSER1_05135	------	2.368	1.24375	0.0116468	up	1.9417	0.9573	0.001225	up	Fe-S assembly protein IscX
APPSER1_05170	iscU	3.585	1.84183	2.23377e-18	up	1.5137	0.5981	0.02081	up	Fe-S cluster assembly scaffold IscU
APPSER1_05470	galM	0.472	-1.08436	1.32165e-09	down	0.6493	-0.623	0.04907	down	galactose-1-epimerase
APPSER1_05545	adhE	0.12	-3.06472	1.01519e-35	down	0.191	-2.3884	0.03212	down	bifunctional acetaldehyde-CoA/alcohol dehydrogenase
APPSER1_05915	trxA	0.428	-1.22435	3.09017e-13	down	1.6101	0.6872	0.02881	up	thioredoxin
APPSER1_06115	------	2.457	1.29684	1.4618e-10	up	0.3466	-1.5287	0.02472	down	glycosyltransferase
APPSER1_06165	cybC	0.484	-1.04724	2.60763e-08	down	0.0823	-3.603	1.034e-06	down	cytochrome B562
APPSER1_06295	------	2.088	1.06217	6.22717e-10	up	0.6853	-0.5452	0.02665	down	YebC/PmpR family DNA-binding transcriptional regulator
APPSER1_06320	------	0.473	-1.08144	2.87499e-06	down	0.2905	-1.7834	0.005613	down	Anion transporter
APPSER1_06350	yfeX	0.36	-1.47243	9.28674e-16	down	0.3161	-1.6615	0.00771	down	Dyp-type peroxidase
APPSER1_06435	------	0.258	-1.95631	3.03396e-20	down	0.5242	-0.9318	0.01723	down	SulP family inorganic anion transporter
APPSER1_06610	hxpB	0.03	-5.05225	1.52568e-143	down	0.3092	-1.6934	0.01437	down	hexitol phosphatase HxpB
APPSER1_06655	ybaK	0.158	-2.65908	7.78284e-26	down	0.443	-1.1746	0.0001235	down	Cys-tRNA(Pro) deacylase
APPSER1_06770	------	0.262	-1.93505	8.51738e-18	down	0.6104	-0.7122	0.03628	down	nitroreductase family protein
APPSER1_06860	copZ	0.355	-1.49429	2.18926e-10	down	0.2212	-2.1766	0.009087	down	hypothetical protein
APPSER1_06895	ndh	3.003	1.5864	4.97683e-18	up	2.0788	1.0558	0.006394	up	NAD(P)/FAD-dependent oxidoreductase
APPSER1_06955	------	2.233	1.15903	4.91033e-08	up	0.05981	-4.0635	0.0004794	down	Trm112 family protein
APPSER1_07020	------	2.782	1.47634	3.48378e-12	up	0.5501	-0.8622	0.03003	down	BolA family transcriptional regulator
APPSER1_07080	tbpA	3.401	1.76576	3.59473e-11	up	24.7732	4.6307	5.901e-06	up	TonB-dependent receptor
APPSER1_07165	dcuB	0.082	-3.60571	1.14876e-65	down	0.4059	-1.3008	0.009986	down	anaerobic C4-dicarboxylate transporter
APPSER1_07220	hypB	0.027	-5.2244	1.75211e-79	down	0.1061	-3.2365	0.0001948	down	hydrogenase nickel incorporation protein HypB
APPSER1_07225	hypD	0.04	-4.65092	1.03429e-67	down	0.06535	-3.9357	0.0005756	down	hydrogenase formation protein HypD
APPSER1_07230	hypE	0.077	-3.6924	4.51839e-39	down	0.213	-2.2311	0.003911	down	hydrogenase expression/formation protein HypE
APPSER1_07235	hypF	0.36	-1.47533	1.23105e-23	down	0.3462	-1.5303	0.006159	down	carbamoyltransferase HypF
APPSER1_07240	hyaA	0.038	-4.71159	1.42128e-59	down	0.3287	-1.6052	0.0399	down	hydrogenase 2 small subunit
APPSER1_07245	------	0.083	-3.59761	1.01355e-52	down	0.1397	-2.8396	0.002265	down	hydrogenase 2 operon protein HybA
APPSER1_07255	hyaB	0.133	-2.914	6.9393e-54	down	0.2621	-1.9318	0.003386	down	hydrogenase 2 large subunit
APPSER1_07260	hyaD	0.402	-1.31462	5.70502e-09	down	0.3352	-1.5769	0.0008511	down	HyaD/HybD family hydrogenase maturation endopeptidase
APPSER1_07265	------	0.329	-1.60244	4.41151e-16	down	0.2047	-2.2884	7.457e-05	down	hydrogenase-2 assembly chaperone
APPSER1_07380	artI	0.427	-1.22797	1.05093e-05	down	0.3646	-1.4556	0.01307	down	arginine ABC transporter substrate-binding protein
APPSER1_07495	hda	2.255	1.17303	1.90472e-12	up	0.5802	-0.7854	0.008422	down	DnaA regulatory inactivator Hda
APPSER1_07540	madB	0.402	-1.31585	4.39153e-20	down	1.6939	0.7603	0.006849	up	sodium ion-translocating decarboxylase subunit beta
APPSER1_07550	------	0.026	-5.24862	9.82012e-83	down	0.1255	-2.9942	0.002253	down	cytochrome-c peroxidase
APPSER1_07600	------	3.577	1.8388	6.87335e-11	up	0.4235	-1.2396	1.312e-05	down	HlyC/CorC family transporter
APPSER1_07675	afuC	0.152	-2.71373	5.10587e-41	down	0.6376	-0.6493	0.03979	down	ferric ABC transporter ATP-binding protein
APPSER1_07685	fbp	0.372	-1.42853	4.74808e-05	down	0.5147	-0.9582	0.02336	down	fructose 1%2C6-bisphosphatase
APPSER1_07905	napF	0.088	-3.50009	2.41741e-42	down	0.074	-3.7563	0.01848	down	ferredoxin-type protein NapF
APPSER1_07910	napD	0.035	-4.82659	2.44092e-72	down	0.208	-2.2653	0.04999	down	reductase
APPSER1_07915	napA	0.122	-3.03188	8.54383e-57	down	0.0726	-3.7839	0.02511	down	periplasmic nitrate reductase subunit alpha
APPSER1_07920	napG	0.193	-2.37438	9.2901e-22	down	0.02404	-5.3784	0.009892	down	ferredoxin-type protein NapG
APPSER1_07925	napH	0.323	-1.62937	1.5625e-11	down	0.1745	-2.5187	0.01077	down	quinol dehydrogenase ferredoxin subunit NapH
APPSER1_07930	napB	0.13	-2.94335	1.2066e-34	down	0.2144	-2.2216	0.01941	down	nitrate reductase
APPSER1_07935	napC	0.16	-2.64429	5.41522e-54	down	0.3675	-1.4442	0.03522	down	cytochrome C
APPSER1_07970	mglC	0.383	-1.38271	2.61247e-22	down	0.7446	-0.4255	0.04166	down	galactose/methyl galactoside ABC transporter permease MglC
APPSER1_08190	thrC	0.399	-1.32677	1.34974e-08	down	0.6816	-0.553	0.03054	down	threonine synthase
APPSER1_08345	frdD	0.089	-3.4883	1.97078e-33	down	0.1814	-2.4628	0.01554	down	fumarate reductase subunit D
APPSER1_08355	frdB	0.061	-4.03045	1.46814e-52	down	0.1141	-3.1316	0.001009	down	succinate dehydrogenase/fumarate reductase iron-sulfur subunit
APPSER1_08360	frdA	0.052	-4.25571	1.83165e-72	down	0.145	-2.7859	0.001942	down	fumarate reductase (quinol) flavoprotein subunit
APPSER1_08560	murJ	0.468	-1.09457	2.3501e-08	down	1.2995	0.378	0.03725	up	murein biosynthesis integral membrane protein MurJ
APPSER1_08620	tbpA	2.989	1.57986	1.6031e-10	up	11.4186	3.5133	4.803e-05	up	lactoferrin/transferrin family TonB-dependent receptor
APPSER1_08625	------	3.491	1.80369	1.21606e-15	up	9.1273	3.1902	0.0002882	up	transferrin-binding protein-like solute binding protein
APPSER1_08630	exbD	5.722	2.51663	7.26899e-27	up	32.7148	5.0319	9.72e-05	up	biopolymer transporter ExbD
APPSER1_08635	exbB	5.25	2.39242	6.48305e-25	up	22.3372	4.4814	9.331e-06	up	MotA/TolQ/ExbB proton channel family protein
APPSER1_08640	tonB	6.251	2.64408	5.90057e-14	up	21.5894	4.4323	2.804e-05	up	energy transducer TonB
APPSER1_08835	------	0.227	-2.13671	9.26675e-26	down	0.5492	-0.8646	0.02028	down	DUF406 family protein
APPSER1_08955	------	2.73	1.44893	1.04728e-08	up	0.6116	-0.7093	0.02208	down	HTH domain-containing protein
APPSER1_09015	tusB	2.458	1.29736	3.07524e-12	up	0.6503	-0.6208	0.01989	down	sulfurtransferase complex subunit TusB
APPSER1_09105	------	0.492	-1.02211	6.0002e-07	down	0.7234	-0.4671	0.008601	down	hypothetical protein
APPSER1_09115	manZ	0.088	-3.51269	2.41468e-31	down	0.3581	-1.4816	0.00913	down	PTS mannose transporter subunit IID
APPSER1_09120	manY	0.063	-3.99182	9.3146e-34	down	0.3915	-1.3529	0.02123	down	PTS mannose/fructose/sorbose transporter subunit IIC
APPSER1_09125	manX	0.074	-3.74679	4.52231e-28	down	0.1959	-2.3518	0.0006586	down	PTS mannose transporter subunit IIAB
APPSER1_09175	dmsA	0.013	-6.27295	1.02769e-24	down	0.1177	-3.0868	0.01603	down	dimethyl sulfoxide reductase subunit A
APPSER1_09180	dmsB	0.07	-3.83335	2.63155e-25	down	0.105	-3.2515	0.02675	down	dimethylsulfoxide reductase subunit B
APPSER1_09185	dmsC	0.098	-3.35625	9.49437e-22	down	0.1681	-2.5726	0.03529	down	dimethyl sulfoxide reductase anchor subunit
APPSER1_09190	dmsD	0.134	-2.89788	5.17434e-17	down	0.1053	-3.2474	0.02627	down	Tat proofreading chaperone DmsD
APPSER1_09195	------	0.38	-1.39511	5.94333e-05	down	0.0007219	-10.4359	0.04163	down	ferredoxin-type protein NapF
APPSER1_09255	yagU	0.453	-1.14288	4.51899e-10	down	2.7061	1.4362	5.001e-06	up	DUF1440 domain-containing protein
APPSER1_09260	------	5.563	2.47577	2.82065e-49	up	0.1606	-2.6385	0.04542	down	amino acid ABC transporter permease
APPSER1_09380	ulaB	0.059	-4.0895	5.46646e-07	down	0.3021	-1.7269	0.04864	down	PTS mannitol transporter subunit IIB
APPSER1_09570	menH	2.092	1.06499	2.657e-11	up	0.774	-0.3696	0.00449	down	2-succinyl-6-hydroxy-2%2C4-cyclohexadiene-1-carboxylate synthase
APPSER1_09600	nagB	0.432	-1.21242	9.52816e-11	down	1.7504	0.8077	0.01011	up	glucosamine-6-phosphate deaminase
APPSER1_09610	fumC	0.039	-4.67121	9.7545e-123	down	0.2509	-1.9948	0.008924	down	class II fumarate hydratase
APPSER1_09785	------	0.321	-1.63826	7.25623e-06	down	7.8819	2.9785	0.0001544	up	iron ABC transporter substrate-binding protein
APPSER1_09795	------	0.382	-1.38922	1.17346e-08	down	2.806	1.4885	0.01898	up	ABC transporter ATP-binding protein
APPSER1_09800	------	0.278	-1.84916	8.36141e-15	down	5.1895	2.3756	0.001632	up	pseudoazurin
APPSER1_09805	------	0.385	-1.37571	3.5848e-13	down	5.1983	2.378	0.0001905	up	iron ABC transporter substrate-binding protein
APPSER1_09860	------	4.979	2.31595	1.51537e-12	up	17.4965	4.129	0.0003979	up	DUF454 domain-containing protein
APPSER1_10595	cpdA	0.202	-2.31009	4.7772e-14	down	0.3838	-1.3816	0.03296	down	3'%2C5'-cyclic-AMP phosphodiesterase
APPSER1_10620	nhaA	0.435	-1.2009	1.93729e-13	down	1.2654	0.3396	0.03457	up	Na+/H+ antiporter NhaA
APPSER1_10730	rpmG	2.114	1.08025	9.87208e-06	up	0.1073	-3.2203	0.0004921	down	50S ribosomal protein L33
APPSER1_10785	ubiE	0.476	-1.07062	3.46236e-10	down	0.6366	-0.6515	0.001342	down	bifunctional demethylmenaquinone methyltransferase/2-methoxy-6-polyprenyl-1%2C4-benzoquinol methylase UbiE
APPSER1_10885	------	4.624	2.20902	4.46274e-53	up	3.7296	1.899	0.001928	up	DUF560 domain-containing protein
APPSER1_11045	scrK	2.399	1.26224	2.35892e-09	up	1.24	0.3103	0.01262	up	aminoimidazole riboside kinase
